# Supplementary material for: Mitochondrial hyper-acetylation induced by an engineered acetyltransferase promotes cellular senescence
Source: iScience. 2025 Jul 29;28(9):113233. doi: 10.1016/j.isci.2025.113233 (PMC12357098; doi:10.1016/j.isci.2025.113233)
Supplement: Table S1. Excel file containing a list of acetylome-identified peptides containing at least one AcK, related to Figure 4 [file mmc2.xlsx]

## Sheet: List of AcK peptides
Annotated Sequence	Modifications	Master Protein Accessions	Positions in Master Proteins	Modifications in Master Proteins	Master Protein Descriptions	# Missed Cleavages	Theo. MH+ [Da]	Abundance Ratio: eMAT / Control	Abundance Ratio: eMAT+SIRT3 / eMAT	Abundance: F4: Control	Abundance: F5: eMAT	Abundance: F6: eMAT+SIRT3	Quan Info	Found in Sample: F4: Control	Found in Sample: F5: eMAT	Found in Sample: F6: eMAT+SIRT3	Confidence (by Search Engine): A3 Mascot	Ions Score (by Search Engine): A3 Mascot
[K].EGTEASASKGLEKK.[E]	2xAcetyl [K9(100); K13(93.7)]	Q8TCT9	Q8TCT9 [362-375]	Q8TCT9 2xAcetyl [K370(100); K374(93.7)]	Minor histocompatibility antigen H13 OS=Homo sapiens OX=9606 GN=HM13 PE=1 SV=1	2	1518.76	1000	0.862		5.73309e+06	4.9415e+06		n/a	High	High	High	103
[M].ASSGAGDPLDSKR.[G]	1xAcetyl [N-Term]; 1xAcetyl [K12(100)]	Q9Y2R0	Q9Y2R0 [2-14]	Q9Y2R0 1xAcetyl [N-Term]; 1xAcetyl [K13(100)]	Cytochrome c oxidase assembly factor 3 homolog, mitochondrial OS=Homo sapiens OX=9606 GN=COA3 PE=1 SV=1	1	1344.64	105.47	0.744	23650.4	2.4944e+06	1.85587e+06		Peak Found	High	High	High	84
[K].NQVAMNPTNTVFDAKR.[L]	1xOxidation [M5]; 1xAcetyl [K15(100)]	P11142	P11142 [57-72]	P11142 1xAcetyl [K71(100)]	Heat shock cognate 71 kDa protein OS=Homo sapiens OX=9606 GN=HSPA8 PE=1 SV=1	1	1863.9	0.103	0.646	499121	51374.9	33181		High	High	Peak Found	High	84
[M].APKGSSKQQSEEDLLLQDFSR.[N]	Acetyl [K]; 1xAcetyl [N-Term]	Q9UNL2	Q9UNL2 [2-22]	Q9UNL2 1xAcetyl [N-Term]	Translocon-associated protein subunit gamma OS=Homo sapiens OX=9606 GN=SSR3 PE=1 SV=1	2	2447.2	1000	0.629		617381	388241		n/a	High	High	High	83
[K].ASLEKAGKSGVKK.[D]	3xAcetyl [K5(100); K8(100); K12(99.7)]	P53985	P53985 [212-224]	P53985 3xAcetyl [K216(100); K219(100); K223(99.7)]	Monocarboxylate transporter 1 OS=Homo sapiens OX=9606 GN=SLC16A1 PE=1 SV=3	3	1428.81	1000	0.64		5.98233e+06	3.82662e+06		n/a	High	High	High	82
[K].DGNASGTTLLEALDCILPPTRPTDKPLR.[L]	1xCarbamidomethyl [C15]; 1xAcetyl [K25(100)]	P68104	P68104 [220-247]	P68104 1xAcetyl [K244(100)]	Elongation factor 1-alpha 1 OS=Homo sapiens OX=9606 GN=EEF1A1 PE=1 SV=1	0	3063.58	0.035	0.001	295348	10192.2			High	Peak Found	n/a	High	80
[K].IGSTIDDTISKFR.[R]	1xAcetyl [K11(100)]	Q14677	Q14677 [208-220]	Q14677 1xAcetyl [K218(100)]	Clathrin interactor 1 OS=Homo sapiens OX=9606 GN=CLINT1 PE=1 SV=1	1	1494.78	26.203	0.805	26818.4	702715	565490		Peak Found	High	High	High	78
[K].SKSDAKAVQNSSR.[H]	2xAcetyl [K2(100); K6(100)]	Q86UE4	Q86UE4 [169-181]	Q86UE4 2xAcetyl [K170(100); K174(100)]	Protein LYRIC OS=Homo sapiens OX=9606 GN=MTDH PE=1 SV=2	2	1461.73	1000	0.688		1.35316e+06	931417		n/a	High	High	High	77
[M].TDAAVSFAKDFLAGGVAAAISK.[T]	1xAcetyl [N-Term]; 1xAcetyl [K]	P05141	P05141 [2-23]	P05141 1xAcetyl [N-Term]	ADP/ATP translocase 2 OS=Homo sapiens OX=9606 GN=SLC25A5 PE=1 SV=7	1	2152.13	1.004	12.306	136903	137446	1.69136e+06		High	High	High	High	75
[K].EATMKGSSSASIVKGQHEMSEMDGR.[W]	1xOxidation [M]; 2xAcetyl [K5(100); K14(100)]	Q14126	Q14126 [693-717]	Q14126 2xAcetyl [K697(100); K706(100)]	Desmoglein-2 OS=Homo sapiens OX=9606 GN=DSG2 PE=1 SV=2	2	2753.22	1000	0.807		706374	570256		n/a	High	High	High	73
[K].QIDLSTVDLKK.[L]	1xAcetyl [K]	P55145	P55145 [124-134]		Mesencephalic astrocyte-derived neurotrophic factor OS=Homo sapiens OX=9606 GN=MANF PE=1 SV=3	1	1301.73	0.046	0.001	181141	8365.7			High	Medium	n/a	High	73
[K].TAKQSAESVSKGGEKLGR.[T]	3xAcetyl [K3(100); K11(100); K15(100)]	O43615	O43615 [155-172]	O43615 3xAcetyl [K157(100); K165(100); K169(100)]	Mitochondrial import inner membrane translocase subunit TIM44 OS=Homo sapiens OX=9606 GN=TIMM44 PE=1 SV=2	3	1959.01	1000	0.893		2.20547e+06	1.96914e+06		n/a	High	High	High	73
[K].NQLTSNPENTVFDAKR.[L]	1xAcetyl [K15(100)]	P11021	P11021 [82-97]	P11021 1xAcetyl [K96(100)]	Endoplasmic reticulum chaperone BiP OS=Homo sapiens OX=9606 GN=HSPA5 PE=1 SV=2	1	1875.92	0.092	0.733	537962	49697.7	36438		High	Medium	Peak Found	High	73
[K].QSAESVSKGGEKLGR.[T]	2xAcetyl [K8(100); K12(100)]	O43615	O43615 [158-172]	O43615 2xAcetyl [K165(100); K169(100)]	Mitochondrial import inner membrane translocase subunit TIM44 OS=Homo sapiens OX=9606 GN=TIMM44 PE=1 SV=2	2	1616.82	1000	0.856		1.38014e+07	1.18102e+07		n/a	High	High	High	72
[K].WSPSKSVTKPVAK.[E]	2xAcetyl [K5(100); K9(99.5)]	Q9HDC5	Q9HDC5 [589-601]	Q9HDC5 2xAcetyl [K593(100); K597(99.5)]	Junctophilin-1 OS=Homo sapiens OX=9606 GN=JPH1 PE=1 SV=2	1	1498.83	1000	0.859		446538	383499		n/a	High	High	High	72
[K].KLLSESAQPLKK.[V]	2xAcetyl [K1(100); K11(93.2)]	Q9H3N1	Q9H3N1 [223-234]	Q9H3N1 2xAcetyl [K223(100); K233(93.2)]	Thioredoxin-related transmembrane protein 1 OS=Homo sapiens OX=9606 GN=TMX1 PE=1 SV=1	2	1425.83	1000	0.839		811404	680777		n/a	High	High	High	71
[M].TKAGSKGGNLR.[D]	Acetyl [K]; 1xAcetyl [N-Term]	Q96AG4	Q96AG4 [2-12]	Q96AG4 1xAcetyl [N-Term]	Leucine-rich repeat-containing protein 59 OS=Homo sapiens OX=9606 GN=LRRC59 PE=1 SV=1	2	1172.64	1000	0.766		2.95656e+06	2264104		n/a	High	High	High	70
[K].SSSGSSKTGKSGAGKR.[R]	3xAcetyl [K7(100); K10(100); K15(100)]	Q9NPA0	Q9NPA0 [226-241]	Q9NPA0 3xAcetyl [K232(100); K235(100); K240(100)]	ER membrane protein complex subunit 7 OS=Homo sapiens OX=9606 GN=EMC7 PE=1 SV=1	3	1607.8	1000	1.013		1.47104e+06	1.49056e+06		n/a	High	High	High	68
[R].NPDSPAKAIPKTLK.[D]	2xAcetyl [K7(100); K11(99.5)]	P82914	P82914 [241-254]	P82914 2xAcetyl [K247(100); K251(99.5)]	28S ribosomal protein S15, mitochondrial OS=Homo sapiens OX=9606 GN=MRPS15 PE=1 SV=1	2	1563.87	1000	0.528		437531	230960		n/a	High	High	High	68
[R].AHESVVKSEDFSLPAYMDR.[R]	1xAcetyl [K7(100)]	P13073	P13073 [23-41]	P13073 1xAcetyl [K29(100)]	Cytochrome c oxidase subunit 4 isoform 1, mitochondrial OS=Homo sapiens OX=9606 GN=COX4I1 PE=1 SV=1	1	2223.04	28.689	0.958	15720.4	450998	431866		Peak Found	High	Peak Found	High	67
[K].NQVALNPQNTVFDAKR.[L]	1xAcetyl [K15(100)]	P0DMV8	P0DMV8 [57-72]	P0DMV8 1xAcetyl [K71(100)]	Heat shock 70 kDa protein 1A OS=Homo sapiens OX=9606 GN=HSPA1A PE=1 SV=1	1	1856.96	0.051	0.663	335526	17048.6	11304.3		High	Peak Found	Peak Found	High	67
[K].GKFLINLEGGDIR.[E]	1xAcetyl [K2(100)]	Q9NSE4	Q9NSE4 [958-970]	Q9NSE4 1xAcetyl [K959(100)]	Isoleucine--tRNA ligase, mitochondrial OS=Homo sapiens OX=9606 GN=IARS2 PE=1 SV=2	1	1473.81	46.449	0.601	4998.33	232169	139494		Peak Found	High	Medium	High	67
[R].VITEEEKNFK.[A]	1xAcetyl [K7(99.4)]	P26373	P26373 [168-177]	P26373 1xAcetyl [K174(99.4)]	60S ribosomal protein L13 OS=Homo sapiens OX=9606 GN=RPL13 PE=1 SV=4	1	1278.66	0.001		240973				High	n/a	n/a	High	66
[K].GHASAPYFGKEEPSVAPSSTGKTFQPGSWMPR.[D]	2xAcetyl [K10(100); K22(100)]	Q8N183	Q8N183 [131-162]	Q8N183 2xAcetyl [K140(100); K152(100)]	NADH dehydrogenase [ubiquinone] 1 alpha subcomplex assembly factor 2 OS=Homo sapiens OX=9606 GN=NDUFAF2 PE=1 SV=1	2	3475.64	1000	1.695		216726	367450		n/a	High	High	High	66
[K].EAAEKGTSKLPK.[S]	2xAcetyl [K5(100); K9(94.3)]	Q9H3Q1	Q9H3Q1 [126-137]	Q9H3Q1 2xAcetyl [K130(100); K134(94.3)]	Cdc42 effector protein 4 OS=Homo sapiens OX=9606 GN=CDC42EP4 PE=1 SV=1	2	1342.72	1000	0.731		723715	529073		n/a	High	High	High	66
[R].LFSSKSSGKSSSGSSK.[T]	2xAcetyl [K5(100); K9(100)]	Q9NPA0	Q9NPA0 [217-232]	Q9NPA0 2xAcetyl [K221(100); K225(100)]	ER membrane protein complex subunit 7 OS=Homo sapiens OX=9606 GN=EMC7 PE=1 SV=1	2	1644.81	1000	1.088		186050	202502		n/a	High	High	High	66
[K].SKASLEKAGKSGVK.[K]	3xAcetyl [K2(100); K7(100); K10(91)]	P53985	P53985 [210-223]	P53985 3xAcetyl [K211(100); K216(100); K219(91)]	Monocarboxylate transporter 1 OS=Homo sapiens OX=9606 GN=SLC16A1 PE=1 SV=3	3	1515.84	1000	0.611		393542	240567		n/a	High	High	High	65
[K].AGKSGVKKDLHDANTDLIGR.[H]	3xAcetyl [K3(100); K7(100); K8(100)]	P53985	P53985 [217-236]	P53985 3xAcetyl [K219(100); K223(100); K224(100)]	Monocarboxylate transporter 1 OS=Homo sapiens OX=9606 GN=SLC16A1 PE=1 SV=3	3	2221.16	1000	0.999	48442.2	1.03777e+08	1.03677e+08		Peak Found	High	High	High	65
[K].QPTPPSEAAASKKKPGQKK.[S]	3xAcetyl [K12(100); K13(99.9); K]	Q86UP2	Q86UP2 [151-169]	Q86UP2 3xAcetyl [K162(100); K163(99.9); K]	Kinectin OS=Homo sapiens OX=9606 GN=KTN1 PE=1 SV=1	3	2104.14	1000	0.909		513247	466569		n/a	High	High	High	64
[K].SDFGKFVLSSGK.[F]	1xAcetyl [K5(100)]	P27797	P27797 [44-55]	P27797 1xAcetyl [K48(100)]	Calreticulin OS=Homo sapiens OX=9606 GN=CALR PE=1 SV=1	1	1313.67	0.1	0.77	477582	47688.5	36710.2		High	High	Medium	High	62
[K].TTGQVVAMKK.[I]	1xOxidation [M8]; 1xAcetyl [K]	P06493	P06493 [25-34]		Cyclin-dependent kinase 1 OS=Homo sapiens OX=9606 GN=CDK1 PE=1 SV=3	1	1120.6	3.302	0.989	39620.6	130834	129409		High	High	High	High	62
[K].VETFSGVYKK.[L]	1xAcetyl [K]	P62081	P62081 [170-179]		40S ribosomal protein S7 OS=Homo sapiens OX=9606 GN=RPS7 PE=1 SV=1	1	1199.63	0.077	0.887	337910	26100	23150.1		High	High	High	High	61
[R].MEPWDYPAKQEDKGR.[A]	1xOxidation [M1]; 2xAcetyl [K9(100); K13(100)]	P82930	P82930 [198-212]	P82930 2xAcetyl [K206(100); K210(100)]	28S ribosomal protein S34, mitochondrial OS=Homo sapiens OX=9606 GN=MRPS34 PE=1 SV=2	2	1949.87	25.088	0.825	9085	227922	188039		Peak Found	High	High	High	61
[R].EALLSSAVDHGSDEVKFR.[Q]	1xAcetyl [K16(100)]	P78371	P78371 [139-156]	P78371 1xAcetyl [K154(100)]	T-complex protein 1 subunit beta OS=Homo sapiens OX=9606 GN=CCT2 PE=1 SV=4	1	2001.99	0.112	0.717	217289	24244.2	17378		High	Peak Found	Peak Found	High	61
[R].APQCLGKFIEIAAR.[K]	1xCarbamidomethyl [C4]; 1xAcetyl [K7(100)]	Q00839	Q00839 [559-572]	Q00839 1xAcetyl [K565(100)]	Heterogeneous nuclear ribonucleoprotein U OS=Homo sapiens OX=9606 GN=HNRNPU PE=1 SV=6	1	1615.86	0.067	0.881	118287	7896.12	6959.64		High	Peak Found	High	High	61
[K].SAAQAAAQTNSNAAGKQLR.[K]	1xAcetyl [K16(100)]	Q8NC51	Q8NC51 [53-71]	Q8NC51 1xAcetyl [K68(100)]	Plasminogen activator inhibitor 1 RNA-binding protein OS=Homo sapiens OX=9606 GN=SERBP1 PE=1 SV=2	1	1899.96	1000	1.024		75669.4	77482.8		n/a	High	High	High	60
[K].ILAEGGGAKFK.[K]	1xAcetyl [K]	P49411	P49411 [80-90]		Elongation factor Tu, mitochondrial OS=Homo sapiens OX=9606 GN=TUFM PE=1 SV=2	1	1132.64	8.555	0.941	319035	2.72945e+06	2.56741e+06		High	High	High	High	60
[R].IVLLDSSLEYKK.[G]	1xAcetyl [K]	P49368	P49368 [238-249]		T-complex protein 1 subunit gamma OS=Homo sapiens OX=9606 GN=CCT3 PE=1 SV=4	1	1449.82	0.043	0.569	155983	6640.05	3775.59		High	Peak Found	Peak Found	High	60
[R].YLMEEDEDAYKK.[Q]	1xOxidation [M3]; 1xAcetyl [K]	P46777	P46777 [210-221]		60S ribosomal protein L5 OS=Homo sapiens OX=9606 GN=RPL5 PE=1 SV=3	1	1591.68	0.001	1000	76134		10294.7		High	n/a	Peak Found	High	59
[K].TGKEMLDYKR.[K]	2xAcetyl [K3(100); K9(100)]	Q92575	Q92575 [231-240]	Q92575 2xAcetyl [K233(100); K239(100)]	UBX domain-containing protein 4 OS=Homo sapiens OX=9606 GN=UBXN4 PE=1 SV=2	2	1324.66	1000	0.691		530071	366166		n/a	High	High	High	59
[K].INEAKDLLEGQAKK.[-]	2xAcetyl [K13(100); K14(100)]	Q96DA6	Q96DA6 [103-116]	Q96DA6 2xAcetyl [K115(100); K116(100)]	Mitochondrial import inner membrane translocase subunit TIM14 OS=Homo sapiens OX=9606 GN=DNAJC19 PE=1 SV=3	2	1640.89	1000	0.692		186707	129213		n/a	High	Medium	High	58
[K].VTKSAQKAQKAK.[-]	3xAcetyl [K3(100); K7(100); K10(94.7)]	P68104	P68104 [451-462]	P68104 3xAcetyl [K453(100); K457(100); K460(94.7)]	Elongation factor 1-alpha 1 OS=Homo sapiens OX=9606 GN=EEF1A1 PE=1 SV=1	3	1413.81	1000	0.964		56560.6	54522.6		n/a	High	High	High	58
[K].LLSESAQPLKK.[V]	1xAcetyl [K11(93.1)]	Q9H3N1	Q9H3N1 [224-234]	Q9H3N1 1xAcetyl [K234(93.1)]	Thioredoxin-related transmembrane protein 1 OS=Homo sapiens OX=9606 GN=TMX1 PE=1 SV=1	1	1255.73	1000	0.889		802135	712865		n/a	High	High	High	58
[K].VAEKLEALSVK.[E]	1xAcetyl [K4(100)]	P43487	P43487 [180-190]	P43487 1xAcetyl [K183(100)]	Ran-specific GTPase-activating protein OS=Homo sapiens OX=9606 GN=RANBP1 PE=1 SV=1	1	1228.71	1000	0.763		26333.1	20084.8		n/a	Medium	High	High	58
[R].HDGKEVDEGAWETKISHR.[E]	2xAcetyl [K4(100); K14(100)]	Q86UE4	Q86UE4 [182-199]	Q86UE4 2xAcetyl [K185(100); K195(100)]	Protein LYRIC OS=Homo sapiens OX=9606 GN=MTDH PE=1 SV=2	2	2178.02	1000	0.841		184953	155516		n/a	High	High	High	58
[K].TGKTEDDSSPKK.[I]	2xAcetyl [K3(100); K12(91.5)]	O60669	O60669 [211-222]	O60669 2xAcetyl [K213(100); K222(91.5)]	Monocarboxylate transporter 2 OS=Homo sapiens OX=9606 GN=SLC16A7 PE=1 SV=2	2	1376.65	1000	0.768		90622.3	69595.5		n/a	High	High	High	58
[K].LPFEIKNFVKK.[T]	2xAcetyl [K6(100); K10(96.3)]	Q6PI48	Q6PI48 [155-165]	Q6PI48 2xAcetyl [K160(100); K164(96.3)]	Aspartate--tRNA ligase, mitochondrial OS=Homo sapiens OX=9606 GN=DARS2 PE=1 SV=1	2	1446.84	1000	0.593		550996	326713		n/a	High	High	High	57
[R].SAAETVTKGGIMLPEK.[S]	1xAcetyl [K8(99.8)]	P61604	P61604 [21-36]	P61604 1xAcetyl [K28(99.8)]	10 kDa heat shock protein, mitochondrial OS=Homo sapiens OX=9606 GN=HSPE1 PE=1 SV=2	1	1673.88	1000	0.773		123701	95618		n/a	High	Medium	High	57
[R].IDINMSGFNETDDLKR.[A]	1xOxidation [M5]; 1xAcetyl [K15(100)]	P13797	P13797 [321-336]	P13797 1xAcetyl [K335(100)]	Plastin-3 OS=Homo sapiens OX=9606 GN=PLS3 PE=1 SV=4	1	1925.89	0.001		59803.5				High	n/a	n/a	High	57
[K].VFDAIMNFKK.[E]	1xAcetyl [K10(94.5)]	P13639	P13639 [300-309]	P13639 1xAcetyl [K309(94.5)]	Elongation factor 2 OS=Homo sapiens OX=9606 GN=EEF2 PE=1 SV=4	1	1254.66	0.205	0.419	189104	38790.6	16271.7		High	Peak Found	Medium	High	57
[K].ESDASKIPGKK.[V]	2xAcetyl [K6(100); K10(92.9)]	Q86UP2	Q86UP2 [132-142]	Q86UP2 2xAcetyl [K137(100); K141(92.9)]	Kinectin OS=Homo sapiens OX=9606 GN=KTN1 PE=1 SV=1	2	1243.65	1000	0.848		369891	313538		n/a	High	High	High	57
[R].MVQEAEKYK.[A]	1xAcetyl [K]	P11142; P0DMV8	P11142 [518-526]; P0DMV8 [518-526]		Heat shock cognate 71 kDa protein OS=Homo sapiens OX=9606 GN=HSPA8 PE=1 SV=1 Heat shock 70 kDa protein 1A OS=Homo sapiens OX=9606 GN=HSPA1A PE=1 SV=1	1	1167.57	0.092	1.133	138644	12742.2	14433.8	Shared	High	Medium	Peak Found	High	56
[R].TEISKNSEKK.[M]	2xAcetyl [K5(100); K]	Q9H4A5	Q9H4A5 [11-20]	Q9H4A5 2xAcetyl [K15(100); K]	Golgi phosphoprotein 3-like OS=Homo sapiens OX=9606 GN=GOLPH3L PE=1 SV=1	2	1247.65	1000	0.947		237906	225225		n/a	High	Medium	High	56
[R].AVLKFAAATGATPIAGR.[F]	1xAcetyl [K4(100)]	P08865	P08865 [86-102]	P08865 1xAcetyl [K89(100)]	40S ribosomal protein SA OS=Homo sapiens OX=9606 GN=RPSA PE=1 SV=4	1	1656.94	0.001		54574.8				High	n/a	n/a	High	56
[K].AEKAGSKEQGPR.[Q]	2xAcetyl [K3(100); K7(100)]	Q9HCU5	Q9HCU5 [105-116]	Q9HCU5 2xAcetyl [K107(100); K111(100)]	Prolactin regulatory element-binding protein OS=Homo sapiens OX=9606 GN=PREB PE=1 SV=2	2	1341.68	1000	1.003		1834398	1.83903e+06		n/a	High	High	High	56
[K].KLPFEIKNFVKK.[T]	2xAcetyl [K7(100); K]	Q6PI48	Q6PI48 [154-165]	Q6PI48 2xAcetyl [K160(100); K]	Aspartate--tRNA ligase, mitochondrial OS=Homo sapiens OX=9606 GN=DARS2 PE=1 SV=1	3	1574.93	1000	0.634		1.52888e+06	968923		n/a	High	High	High	56
[R].SAPGGGSKVPQKK.[V]	2xAcetyl [K8(99.6); K]	P06748	P06748 [143-155]	P06748 2xAcetyl [K150(99.6); K]	Nucleophosmin OS=Homo sapiens OX=9606 GN=NPM1 PE=1 SV=2	2	1324.72	25.049	0.8	25950.6	650037	520307		Peak Found	High	High	High	56
[R].LSSGQNKASGKR.[Q]	2xAcetyl [K7(100); K11(100)]	P49454	P49454 [2921-2932]	P49454 2xAcetyl [K2927(100); K2931(100)]	Centromere protein F OS=Homo sapiens OX=9606 GN=CENPF PE=1 SV=3	2	1316.69	1000	0.798		57667.4	46001.6		n/a	High	High	High	55
[K].SQGKVLQATVVAVGSGSK.[G]	1xAcetyl [K4(100)]	P61604	P61604 [37-54]	P61604 1xAcetyl [K40(100)]	10 kDa heat shock protein, mitochondrial OS=Homo sapiens OX=9606 GN=HSPE1 PE=1 SV=2	1	1757.98	1000	2.41		42142.8	101570		n/a	Medium	High	High	55
[R].NVNVFKFIIPQIVK.[Y]	1xAcetyl [K6(100)]	P07195	P07195 [114-127]	P07195 1xAcetyl [K119(100)]	L-lactate dehydrogenase B chain OS=Homo sapiens OX=9606 GN=LDHB PE=1 SV=2	1	1701.01	0.166	1.761	22490.6	3741.14	6589.36		High	Peak Found	Peak Found	High	55
[R].IVDDWANDGWGLKK.[A]	1xAcetyl [K]	P27824	P27824 [446-459]		Calnexin OS=Homo sapiens OX=9606 GN=CANX PE=1 SV=2	1	1658.82	0.089	0.001	103886	9264.74			High	Peak Found	n/a	High	55
[K].LSGFSFKK.[N]	1xAcetyl [K7(96.7)]	P29966	P29966 [166-173]	P29966 1xAcetyl [K172(96.7)]	Myristoylated alanine-rich C-kinase substrate OS=Homo sapiens OX=9606 GN=MARCKS PE=1 SV=4	1	955.525	14.841	0.801	378183	5.61259e+06	4.49824e+06		High	High	High	High	55
[M].TKAGSKGGNLR.[D]	1xAcetyl [N-Term]; 2xAcetyl [K2(100); K6(100)]	Q96AG4	Q96AG4 [2-12]	Q96AG4 1xAcetyl [N-Term]; 2xAcetyl [K3(100); K7(100)]	Leucine-rich repeat-containing protein 59 OS=Homo sapiens OX=9606 GN=LRRC59 PE=1 SV=1	2	1214.65	1000	1.142		807014	921477		n/a	High	High	High	55
[K].GPLATGGIKK.[S]	1xAcetyl [K10(90.2)]	Q9Y2S6	Q9Y2S6 [51-60]	Q9Y2S6 1xAcetyl [K60(90.2)]	Translation machinery-associated protein 7 OS=Homo sapiens OX=9606 GN=TMA7 PE=1 SV=1	1	983.588	1000	1.176		19178.4	22556.8		n/a	Medium	High	High	54
[R].FLDDLGLKFK.[T]	1xAcetyl [K8(100)]	Q14126	Q14126 [825-834]	Q14126 1xAcetyl [K832(100)]	Desmoglein-2 OS=Homo sapiens OX=9606 GN=DSG2 PE=1 SV=2	1	1237.68	5.802	0.602	34610.7	200819	120815		Medium	High	High	High	54
[R].TENFTKTSGKR.[T]	2xAcetyl [K6(100); K10(100)]	Q9NVV4	Q9NVV4 [566-576]	Q9NVV4 2xAcetyl [K571(100); K575(100)]	Poly(A) RNA polymerase, mitochondrial OS=Homo sapiens OX=9606 GN=MTPAP PE=1 SV=1	2	1352.68	135.841	1.369	4659.68	632977	866445		Peak Found	High	High	High	54
[R].SGQGDALASGPVETGPMKK.[L]	1xAcetyl [K]	P42345	P42345 [1239-1257]		Serine/threonine-protein kinase mTOR OS=Homo sapiens OX=9606 GN=MTOR PE=1 SV=1	1	1871.92	1000	0.92		59772.7	55017.2		n/a	High	High	High	54
[K].GGKGLGKGGAK.[R]	2xAcetyl [K3(100); K7(100)]	P62805	P62805 [7-17]	P62805 2xAcetyl [K9(100); K13(100)]	Histone H4 OS=Homo sapiens OX=9606 GN=H4C1 PE=1 SV=2	2	1013.57	0.797	0.743	3.11611e+06	2.4844e+06	1.84544e+06		High	High	High	High	54
[K].LSGLSFKR.[N]	1xAcetyl [K7(100)]	P49006	P49006 [100-107]	P49006 1xAcetyl [K106(100)]	MARCKS-related protein OS=Homo sapiens OX=9606 GN=MARCKSL1 PE=1 SV=2	1	949.547	13.085	0.8	1.99322e+06	26080368	20872040		High	High	High	High	54
[R].KENKFSAKR.[L]	3xAcetyl [K1(100); K4(100); K8(100)]	Q09472	Q09472 [1284-1292]	Q09472 3xAcetyl [K1284(100); K1287(100); K1291(100)]	Histone acetyltransferase p300 OS=Homo sapiens OX=9606 GN=EP300 PE=1 SV=2	3	1233.66	1000	1.394		318230	443533		n/a	High	High	High	53
[K].NAAEGNLSKFVK.[R]	1xAcetyl [K9(100)]	Q8WV60	Q8WV60 [295-306]	Q8WV60 1xAcetyl [K303(100)]	Pentatricopeptide repeat-containing protein 2, mitochondrial OS=Homo sapiens OX=9606 GN=PTCD2 PE=1 SV=3	1	1319.7	1000	0.922		105566	97373		n/a	High	High	High	53
[K].YGLQDSDEEEEEHPSKTSTKK.[L]	2xAcetyl [K16(99.5); K]	P52948	P52948 [883-903]	P52948 2xAcetyl [K898(99.5); K]	Nuclear pore complex protein Nup98-Nup96 OS=Homo sapiens OX=9606 GN=NUP98 PE=1 SV=4	2	2521.12	1000	1.176		381637	448994		n/a	High	High	High	53
[K].TGFGGKFGVQSER.[Q]	1xAcetyl [K6(100)]	Q14247	Q14247 [267-279]	Q14247 1xAcetyl [K272(100)]	Src substrate cortactin OS=Homo sapiens OX=9606 GN=CTTN PE=1 SV=2	1	1411.7	11.628	0.655	14506.6	168677	110408		Peak Found	High	High	High	53
[R].GSSLKILSKGKR.[G]	3xAcetyl [K5(100); K9(100); K11(100)]	P61073	P61073 [323-334]	P61073 3xAcetyl [K327(100); K331(100); K333(100)]	C-X-C chemokine receptor type 4 OS=Homo sapiens OX=9606 GN=CXCR4 PE=1 SV=1	3	1399.83	1000	1.06		429516	455318		n/a	High	High	High	53
[K].DLGLSESGEDVNAAILDESGKK.[F]	1xAcetyl [K]	P13667	P13667 [464-485]		Protein disulfide-isomerase A4 OS=Homo sapiens OX=9606 GN=PDIA4 PE=1 SV=2	1	2289.11	0.001		38045.9				High	n/a	n/a	High	53
[K].LEAGDKKPDAK.[-]	2xAcetyl [K6(99.8); K11(100)]	O75489	O75489 [254-264]	O75489 2xAcetyl [K259(99.8); K264(100)]	NADH dehydrogenase [ubiquinone] iron-sulfur protein 3, mitochondrial OS=Homo sapiens OX=9606 GN=NDUFS3 PE=1 SV=1	1	1255.65	31.338	1.182	68505.6	2.14681e+06	2.53789e+06		Peak Found	High	High	High	53
[K].ETQEDKLEGGAAKR.[E]	1xAcetyl [K13(100)]	O43491	O43491 [179-192]	O43491 1xAcetyl [K191(100)]	Band 4.1-like protein 2 OS=Homo sapiens OX=9606 GN=EPB41L2 PE=1 SV=1	2	1573.78	35.317	0.8	4822.15	170302	136248		Peak Found	Medium	High	High	53
[K].LFEMAYKK.[M]	1xOxidation [M4]; 1xAcetyl [K7(95.6)]	P38646	P38646 [647-654]	P38646 1xAcetyl [K653(95.6)]	Stress-70 protein, mitochondrial OS=Homo sapiens OX=9606 GN=HSPA9 PE=1 SV=2	1	1087.55	70.525	0.551	212958	1.50188e+07	8.26806e+06		High	High	High	High	53
[K].NKEMKESIKK.[F]	3xAcetyl [K2(100); K5(100); K10(92.9)]	O43615	O43615 [74-83]	O43615 3xAcetyl [K75(100); K78(100); K83(92.9)]	Mitochondrial import inner membrane translocase subunit TIM44 OS=Homo sapiens OX=9606 GN=TIMM44 PE=1 SV=2	3	1360.71	1000	0.929		178318	165640		n/a	Medium	High	High	53
[R].GALVVVNDLGGDFKGVGK.[G]	1xAcetyl [K14(98.8)]	P51659	P51659 [33-50]	P51659 1xAcetyl [K46(98.8)]	Peroxisomal multifunctional enzyme type 2 OS=Homo sapiens OX=9606 GN=HSD17B4 PE=1 SV=3	1	1786.97	0.082	0.001	186861	15357.2			High	Peak Found	n/a	High	53
[K].FLAAGTHLGGTNLDFQMEQYIYKR.[K]	1xOxidation [M17]; 1xAcetyl [K23(100)]	P08865	P08865 [18-41]	P08865 1xAcetyl [K40(100)]	40S ribosomal protein SA OS=Homo sapiens OX=9606 GN=RPSA PE=1 SV=4	1	2831.38	0.001		90818.3				High	n/a	n/a	High	52
[K].QAHVDVKFQLPI.[-]	1xAcetyl [K7(100)]	Q9P2R7	Q9P2R7 [452-463]	Q9P2R7 1xAcetyl [K458(100)]	Succinate--CoA ligase [ADP-forming] subunit beta, mitochondrial OS=Homo sapiens OX=9606 GN=SUCLA2 PE=1 SV=3	1	1436.79	64.872	0.311	3393.45	220139	68476.1		Peak Found	High	High	High	52
[K].TPSKLSEKK.[K]	2xAcetyl [K4(100); K]	Q96KB5	Q96KB5 [9-17]	Q96KB5 2xAcetyl [K12(100); K]	Lymphokine-activated killer T-cell-originated protein kinase OS=Homo sapiens OX=9606 GN=PBK PE=1 SV=3	2	1101.62	1000	0.884		82453.4	72912.6		n/a	Medium	High	High	51
[K].IEDLSQQAQLAAAEKFK.[V]	1xAcetyl [K15(92.9)]	E9PAV3	E9PAV3 [1991-2007]	E9PAV3 1xAcetyl [K2005(92.9)]	Nascent polypeptide-associated complex subunit alpha, muscle-specific form OS=Homo sapiens OX=9606 GN=NACA PE=1 SV=1	1	1932.01	3.23	0.669	46641.2	150667	100830		Peak Found	High	High	High	51
[K].VEGAQNQGKK.[A]	1xAcetyl [K]	Q9P2E9	Q9P2E9 [302-311]; [392-401]; [472-481]		Ribosome-binding protein 1 OS=Homo sapiens OX=9606 GN=RRBP1 PE=1 SV=5	1	1100.57	1000	0.938		67118.6	62966.4		n/a	High	Medium	High	51
[R].DKYEPAAVSEQGDKK.[G]	2xAcetyl [K2(100); K]	P05023	P05023 [8-22]	P05023 2xAcetyl [K9(100); K]	Sodium/potassium-transporting ATPase subunit alpha-1 OS=Homo sapiens OX=9606 GN=ATP1A1 PE=1 SV=1	2	1748.83	1000	0.636		231585	147200		n/a	High	High	High	51
[K].EPGTVALVSKVGYKLHGR.[T]	2xAcetyl [K10(100); K14(100)]	Q9HAV7	Q9HAV7 [187-204]	Q9HAV7 2xAcetyl [K196(100); K200(100)]	GrpE protein homolog 1, mitochondrial OS=Homo sapiens OX=9606 GN=GRPEL1 PE=1 SV=2	2	1995.1	1000	0.408		434734	177208		n/a	High	High	High	51
[R].AHESVVKSEDFSLPAYMDR.[R]	1xOxidation [M17]; 1xAcetyl [K7(100)]	P13073	P13073 [23-41]	P13073 1xAcetyl [K29(100)]	Cytochrome c oxidase subunit 4 isoform 1, mitochondrial OS=Homo sapiens OX=9606 GN=COX4I1 PE=1 SV=1	1	2239.03	38.193	0.537	5774.68	220551	118524		Peak Found	High	Medium	High	51
[K].KGSKKAVTK.[AV]	3xAcetyl [K1(100); K4(100); K5(100)]	O60814; P06899	O60814 [13-21]; P06899 [13-21]	O60814 3xAcetyl [K13(100); K16(100); K17(100)]; P06899 3xAcetyl [K13(100); K16(100); K17(100)]	Histone H2B type 1-K OS=Homo sapiens OX=9606 GN=H2BC12 PE=1 SV=3 Histone H2B type 1-J OS=Homo sapiens OX=9606 GN=H2BC11 PE=1 SV=3	3	1072.64	0.254	0.482	410009	104084	50168.4	Shared	High	Medium	Peak Found	High	50
[K].IEWLESHQDADIEDFKAK.[K]	1xAcetyl [K]	P11021	P11021 [602-619]		Endoplasmic reticulum chaperone BiP OS=Homo sapiens OX=9606 GN=HSPA5 PE=1 SV=2	1	2216.05	0.001		62222.4				High	n/a	n/a	High	50
[K].SFKLSGFSFKK.[N]	2xAcetyl [K3(100); K]	P29966	P29966 [163-173]	P29966 2xAcetyl [K165(100); K]	Myristoylated alanine-rich C-kinase substrate OS=Homo sapiens OX=9606 GN=MARCKS PE=1 SV=4	2	1359.73	1000	0.542		518616	281058		n/a	High	High	High	50
[K].GDAEEMAQKK.[Q]	1xOxidation [M6]; 1xAcetyl [K9(99.7)]	O43491	O43491 [127-136]	O43491 1xAcetyl [K135(99.7)]	Band 4.1-like protein 2 OS=Homo sapiens OX=9606 GN=EPB41L2 PE=1 SV=1	1	1164.52	1000	0.886		97243.7	86196.8		n/a	Peak Found	High	High	50
[K].SKSESKLYNGSEK.[D]	2xAcetyl [K2(100); K6(98.8)]	Q9BZF1	Q9BZF1 [95-107]	Q9BZF1 2xAcetyl [K96(100); K100(98.8)]	Oxysterol-binding protein-related protein 8 OS=Homo sapiens OX=9606 GN=OSBPL8 PE=1 SV=3	2	1540.75	1000	0.8		27522.1	22028.4		n/a	High	High	High	50
[R].SYETVLSFGKR.[G]	1xAcetyl [K10(100)]	Q9H6H4	Q9H6H4 [114-124]	Q9H6H4 1xAcetyl [K123(100)]	Receptor expression-enhancing protein 4 OS=Homo sapiens OX=9606 GN=REEP4 PE=1 SV=1	1	1328.68	1000	0.85		156323	132815		n/a	High	High	High	50
[R].KVQPGYPVVPAEKR.[S]	2xAcetyl [K1(100); K13(100)]	Q92667	Q92667 [177-190]	Q92667 2xAcetyl [K177(100); K189(100)]	A-kinase anchor protein 1, mitochondrial OS=Homo sapiens OX=9606 GN=AKAP1 PE=1 SV=1	2	1651.92	1000	0.76		660397	502149		n/a	High	High	High	50
[K].GSSASLVLKR.[L]	1xAcetyl [K9(100)]	Q00325	Q00325 [296-305]	Q00325 1xAcetyl [K304(100)]	Phosphate carrier protein, mitochondrial OS=Homo sapiens OX=9606 GN=SLC25A3 PE=1 SV=2	1	1059.62	0.07	1.015	205853	14371.5	14588.9		High	Peak Found	Medium	High	50
[K].TGKEMLDYKR.[K]	1xOxidation [M5]; 2xAcetyl [K3(100); K9(100)]	Q92575	Q92575 [231-240]	Q92575 2xAcetyl [K233(100); K239(100)]	UBX domain-containing protein 4 OS=Homo sapiens OX=9606 GN=UBXN4 PE=1 SV=2	2	1340.65	1000	0.917		190732	174944		n/a	High	High	High	50
[K].KPGNKKQPKK.[V]	4xAcetyl [K1(100); K5(100); K6(100); K9(95.8)]	Q6NUQ4	Q6NUQ4 [85-94]	Q6NUQ4 4xAcetyl [K85(100); K89(100); K90(100); K93(95.8)]	Transmembrane protein 214 OS=Homo sapiens OX=9606 GN=TMEM214 PE=1 SV=2	3	1320.76	1000	0.907		542035	491860		n/a	High	High	High	50
[R].EGVTPWASFKK.[M]	1xAcetyl [K]	Q02952	Q02952 [605-615]		A-kinase anchor protein 12 OS=Homo sapiens OX=9606 GN=AKAP12 PE=1 SV=4	1	1291.67	71.127	0.693	7357.49	523318	362909		Peak Found	High	High	High	50
[K].VYTQVEFKR.[-]	1xAcetyl [K8(100)]	Q9NQ50	Q9NQ50 [198-206]	Q9NQ50 1xAcetyl [K205(100)]	39S ribosomal protein L40, mitochondrial OS=Homo sapiens OX=9606 GN=MRPL40 PE=1 SV=1	1	1211.64	1000	0.533		215628	114895		n/a	High	High	High	50
[K].AMKEAGKGGVADSR.[E]	2xAcetyl [K3(100); K7(100)]	Q8WWI5	Q8WWI5 [632-645]	Q8WWI5 2xAcetyl [K634(100); K638(100)]	Choline transporter-like protein 1 OS=Homo sapiens OX=9606 GN=SLC44A1 PE=1 SV=1	2	1460.72						No Quan Values	n/a	High	n/a	High	50
[K].AQFYASEKTSPKR.[E]	2xAcetyl [K8(100); K12(100)]	Q9BSJ5	Q9BSJ5 [138-150]	Q9BSJ5 2xAcetyl [K145(100); K149(100)]	Uncharacterized protein C17orf80 OS=Homo sapiens OX=9606 GN=C17orf80 PE=1 SV=2	2	1596.8	1000	0.901		412943	371990		n/a	High	High	High	50
[R].GKGGKGLGK.[G]	2xAcetyl [K2(100); K5(100)]	P62805	P62805 [5-13]	P62805 2xAcetyl [K6(100); K9(100)]	Histone H4 OS=Homo sapiens OX=9606 GN=H4C1 PE=1 SV=2	2	885.515	0.082	0.68	370849	30294.4	20600.1		High	Peak Found	Peak Found	High	49
[K].LFEMAYKK.[M]	1xAcetyl [K7(96.7)]	P38646	P38646 [647-654]	P38646 1xAcetyl [K653(96.7)]	Stress-70 protein, mitochondrial OS=Homo sapiens OX=9606 GN=HSPA9 PE=1 SV=2	1	1071.55	108.47	0.724	74964	8.13133e+06	5.88733e+06		High	High	High	High	49
[K].DSYVGDEAQSKR.[G]	1xAcetyl [K11(100)]	P60709; P68032; P63261	P60709 [51-62]; P68032 [53-64]; P63261 [51-62]	P60709 1xAcetyl [K61(100)]; P68032 1xAcetyl [K63(100)]; P63261 1xAcetyl [K61(100)]	Actin, cytoplasmic 1 OS=Homo sapiens OX=9606 GN=ACTB PE=1 SV=1 Actin, alpha cardiac muscle 1 OS=Homo sapiens OX=9606 GN=ACTC1 PE=1 SV=1 Actin, cytoplasmic 2 OS=Homo sapiens OX=9606 GN=ACTG1 PE=1 SV=1	1	1396.63	0.048	1.111	391340	18727.7	20811.8	Shared	High	Peak Found	Peak Found	High	49
[K].VYTPSISKPLAKGEVSGLTK.[D]	2xAcetyl [K8(100); K12(100)]	Q5VV42	Q5VV42 [497-516]	Q5VV42 2xAcetyl [K504(100); K508(100)]	Threonylcarbamoyladenosine tRNA methylthiotransferase OS=Homo sapiens OX=9606 GN=CDKAL1 PE=1 SV=1	1	2159.2	1000	0.615		426620	262576		n/a	High	High	High	49
[K].DVIEEYFKCK.[K]	1xCarbamidomethyl [C9]; 1xAcetyl [K8(94.9)]	P25398	P25398 [122-131]	P25398 1xAcetyl [K129(94.9)]	40S ribosomal protein S12 OS=Homo sapiens OX=9606 GN=RPS12 PE=1 SV=3	1	1372.65	0.088	0.001	83872.8	7357.97			High	Peak Found	n/a	High	49
[R].YFPTQALNFAFKDK.[Y]	1xAcetyl [K12(92.8)]	P12236; P05141; P12235	P12236 [81-94]; P05141 [81-94]; P12235 [81-94]	P12236 1xAcetyl [K92(92.8)]; P05141 1xAcetyl [K92(92.8)]; P12235 1xAcetyl [K92(92.8)]	ADP/ATP translocase 3 OS=Homo sapiens OX=9606 GN=SLC25A6 PE=1 SV=4 ADP/ATP translocase 2 OS=Homo sapiens OX=9606 GN=SLC25A5 PE=1 SV=7 ADP/ATP translocase 1 OS=Homo sapiens OX=9606 GN=SLC25A4 PE=1 SV=4	1	1731.87	0.1	0.848	291191	29078.8	24666.2	Shared	High	Peak Found	Peak Found	High	49
[R].MGPGATAGGAEKSNVKIQSTPVK.[Q]	1xOxidation [M1]; 2xAcetyl [K12(100); K16(100)]	P62820	P62820 [176-198]	P62820 2xAcetyl [K187(100); K191(100)]	Ras-related protein Rab-1A OS=Homo sapiens OX=9606 GN=RAB1A PE=1 SV=3	2	2328.19	1000	0.659		154704	101903		n/a	High	Peak Found	High	49
[K].FIDTTSKFGHGR.[F]	1xAcetyl [K7(100)]	P39023	P39023 [367-378]	P39023 1xAcetyl [K373(100)]	60S ribosomal protein L3 OS=Homo sapiens OX=9606 GN=RPL3 PE=1 SV=2	1	1407.7	0.106	1.221	187435	19939.3	24342.5		High	High	Peak Found	High	49
[K].AESGKEEDKK.[S]	2xAcetyl [K5(100); K9(95.1)]	Q99442	Q99442 [115-124]	Q99442 2xAcetyl [K119(100); K123(95.1)]	Translocation protein SEC62 OS=Homo sapiens OX=9606 GN=SEC62 PE=1 SV=1	2	1204.57	1000	0.687		154228	105894		n/a	High	High	High	49
[K].EAIEGTYIDKK.[C]	1xAcetyl [K]	P62280	P62280 [49-59]		40S ribosomal protein S11 OS=Homo sapiens OX=9606 GN=RPS11 PE=1 SV=3	1	1308.67	0.058	0.001	133327	7741.65			High	Peak Found	n/a	High	49
[K].ILIEDWKK.[A]	1xAcetyl [K8(95.7)]	P14314	P14314 [143-150]	P14314 1xAcetyl [K150(95.7)]	Glucosidase 2 subunit beta OS=Homo sapiens OX=9606 GN=PRKCSH PE=1 SV=2	1	1086.62	0.067	0.476	202744	13618.9	6477.28		High	Medium	Peak Found	High	49
[K].VFDAIMNFKK.[E]	1xOxidation [M6]; 1xAcetyl [K9(99.7)]	P13639	P13639 [300-309]	P13639 1xAcetyl [K308(99.7)]	Elongation factor 2 OS=Homo sapiens OX=9606 GN=EEF2 PE=1 SV=4	1	1270.65	0.001		89469.2				High	n/a	n/a	High	48
[R].GKGGKGLGKGGAK.[R]	3xAcetyl [K2(100); K5(100); K9(100)]	P62805	P62805 [5-17]	P62805 3xAcetyl [K6(100); K9(100); K13(100)]	Histone H4 OS=Homo sapiens OX=9606 GN=H4C1 PE=1 SV=2	3	1240.7	0.621	0.749	4.34032e+06	2.69517e+06	2.01828e+06		High	High	High	High	48
[R].FQAHQQQGNKAEKAGSKEQGPR.[Q]	3xAcetyl [K10(100); K13(100); K17(100)]	Q9HCU5	Q9HCU5 [95-116]	Q9HCU5 3xAcetyl [K104(100); K107(100); K111(100)]	Prolactin regulatory element-binding protein OS=Homo sapiens OX=9606 GN=PREB PE=1 SV=2	3	2550.24	1000	1.139		98305.4	111957		n/a	High	High	High	48
[K].TTGQVVAMKK.[I]	1xAcetyl [K9(94.5)]	P06493	P06493 [25-34]	P06493 1xAcetyl [K33(94.5)]	Cyclin-dependent kinase 1 OS=Homo sapiens OX=9606 GN=CDK1 PE=1 SV=3	1	1104.61	1000	0.001		30057.6			n/a	High	High	High	48
[R].LQIQGQTNDAKFK.[E]	1xAcetyl [K11(99.4)]	Q5SVS4	Q5SVS4 [33-45]	Q5SVS4 1xAcetyl [K43(99.4)]	Kidney mitochondrial carrier protein 1 OS=Homo sapiens OX=9606 GN=SLC25A30 PE=1 SV=1	1	1532.81	1000	1.011		242842	245474		n/a	High	High	High	48
[K].TKDLGKLQAASWR.[L]	2xAcetyl [K2(100); K6(100)]	O95210	O95210 [87-99]	O95210 2xAcetyl [K88(100); K92(100)]	Starch-binding domain-containing protein 1 OS=Homo sapiens OX=9606 GN=STBD1 PE=1 SV=1	2	1557.84	1000	0.915		147049	134597		n/a	High	High	High	48
[R].SDPTSYAGYIEDLKK.[F]	1xAcetyl [K]	P54709	P54709 [98-112]		Sodium/potassium-transporting ATPase subunit beta-3 OS=Homo sapiens OX=9606 GN=ATP1B3 PE=1 SV=1	1	1728.83	0.07	0.472	365328	25644.7	12112.5		High	Peak Found	Peak Found	High	48
[R].EAGGAFGKR.[E]	1xAcetyl [K8(100)]	Q9UII2	Q9UII2 [42-50]	Q9UII2 1xAcetyl [K49(100)]	ATPase inhibitor, mitochondrial OS=Homo sapiens OX=9606 GN=ATP5IF1 PE=1 SV=1	1	934.474	111.317	0.588	40217.7	4.47694e+06	2.63317e+06		High	High	High	High	48
[K].LTFDSSFSPNTGKK.[N]	1xAcetyl [K]	P21796	P21796 [97-110]		Voltage-dependent anion-selective channel protein 1 OS=Homo sapiens OX=9606 GN=VDAC1 PE=1 SV=2	1	1570.77	0.001		48227.3				High	n/a	n/a	High	48
[K].AMKEAGKGGVADSR.[E]	1xOxidation [M2]; 2xAcetyl [K3(100); K7(100)]	Q8WWI5	Q8WWI5 [632-645]	Q8WWI5 2xAcetyl [K634(100); K638(100)]	Choline transporter-like protein 1 OS=Homo sapiens OX=9606 GN=SLC44A1 PE=1 SV=1	2	1476.71	1000	0.669		36839.6	24629.4		n/a	High	High	High	48
[K].EYDALKAAKR.[E]	2xAcetyl [K6(100); K9(100)]	Q96AG4	Q96AG4 [202-211]	Q96AG4 2xAcetyl [K207(100); K210(100)]	Leucine-rich repeat-containing protein 59 OS=Homo sapiens OX=9606 GN=LRRC59 PE=1 SV=1	2	1248.66	1000	0.594		1.84205e+06	1.0938e+06		n/a	High	High	High	48
[K].QAGGFLGPPPPSGKFS.[-]	1xAcetyl [K14(100)]	Q9UM00	Q9UM00 [224-239]	Q9UM00 1xAcetyl [K237(100)]	Calcium load-activated calcium channel OS=Homo sapiens OX=9606 GN=TMCO1 PE=1 SV=2	1	1585.8	101.306	0.649	13480.1	1.36561e+06	885623		Peak Found	High	High	High	48
[K].QIFLGGVDKR.[T]	1xAcetyl [K9(100)]	P05141	P05141 [97-106]	P05141 1xAcetyl [K105(100)]	ADP/ATP translocase 2 OS=Homo sapiens OX=9606 GN=SLC25A5 PE=1 SV=7	1	1174.66	0.043	0.953	209577	9058.18	8628.41		High	Peak Found	Peak Found	High	48
[K].DLSLDDFKGK.[Y]	1xAcetyl [K8(93.4)]	P30048	P30048 [84-93]	P30048 1xAcetyl [K91(93.4)]	Thioredoxin-dependent peroxide reductase, mitochondrial OS=Homo sapiens OX=9606 GN=PRDX3 PE=1 SV=3	1	1179.59	0.084	0.559	217198	18289.3	10228		High	Medium	Medium	High	48
[R].LGVVEKK.[K]	1xAcetyl [K6(92.5)]	O15228	O15228 [638-644]	O15228 1xAcetyl [K643(92.5)]	Dihydroxyacetone phosphate acyltransferase OS=Homo sapiens OX=9606 GN=GNPAT PE=1 SV=1	1	814.503	0.061	1.019	500111	30521	31114.5		High	Medium	High	High	48
[K].FSFKKPFKLSGLSFKR.[N]	4xAcetyl [K4(100); K5(100); K8(100); K15(100)]	P49006	P49006 [92-107]	P49006 4xAcetyl [K95(100); K96(100); K99(100); K106(100)]	MARCKS-related protein OS=Homo sapiens OX=9606 GN=MARCKSL1 PE=1 SV=2	3	2085.15	1000	1.345		192706	259176		n/a	High	High	High	47
[R].MEPWDYPAKQEDKGR.[A]	2xAcetyl [K9(100); K13(100)]	P82930	P82930 [198-212]	P82930 2xAcetyl [K206(100); K210(100)]	28S ribosomal protein S34, mitochondrial OS=Homo sapiens OX=9606 GN=MRPS34 PE=1 SV=2	2	1933.87	1000	0.732		384925	281782		n/a	High	High	High	47
[K].SNTEPQSPPIASPKAITKPVR.[R]	2xAcetyl [K14(100); K18(100)]	P82094	P82094 [66-86]	P82094 2xAcetyl [K79(100); K83(100)]	TATA element modulatory factor OS=Homo sapiens OX=9606 GN=TMF1 PE=1 SV=2	1	2302.24	1000	0.619		118075	73105		n/a	High	High	High	47
[R].SVGAPGGAPTPALGPSAPQKPLR.[R]	1xAcetyl [K20(100)]	Q9P206	Q9P206 [832-854]	Q9P206 1xAcetyl [K851(100)]	Uncharacterized protein KIAA1522 OS=Homo sapiens OX=9606 GN=KIAA1522 PE=1 SV=2	0	2168.18	71.714	0.849	5781.51	414615	351913		Peak Found	High	High	High	47
[R].YSSGGNFETPSKR.[A]	1xAcetyl [K12(100)]	Q16625	Q16625 [368-380]	Q16625 1xAcetyl [K379(100)]	Occludin OS=Homo sapiens OX=9606 GN=OCLN PE=1 SV=1	1	1471.68	1000	0.865		188287	162898		n/a	High	High	High	47
[M].PKNSKVVKR.[E]	Acetyl [K]; 1xAcetyl [N-Term]	Q9H2J7	Q9H2J7 [2-10]	Q9H2J7 3xAcetyl [K3(100); K6(100); K9(100)]	Sodium-dependent neutral amino acid transporter B(0)AT2 OS=Homo sapiens OX=9606 GN=SLC6A15 PE=1 SV=1	3	1181.7	1000	0.908		1.44209e+06	1.30882e+06		n/a	High	High	High	47
[K].DFLSKFYVGHDP.[-]	1xAcetyl [K5(100)]	P56556	P56556 [117-128]	P56556 1xAcetyl [K121(100)]	NADH dehydrogenase [ubiquinone] 1 alpha subcomplex subunit 6 OS=Homo sapiens OX=9606 GN=NDUFA6 PE=1 SV=4	1	1466.7	24.483	0.529	31777.5	778000	411802		Medium	High	High	High	46
[R].RPQPYPYPSKKLLSESAQPLKK.[V]	3xAcetyl [K10(100); K11(100); K]	Q9H3N1	Q9H3N1 [213-234]	Q9H3N1 3xAcetyl [K222(100); K223(100); K]	Thioredoxin-related transmembrane protein 1 OS=Homo sapiens OX=9606 GN=TMX1 PE=1 SV=1	3	2681.47	1000	1.045		1.06886e+06	1.11682e+06		n/a	High	High	High	46
[K].NSGGGKGSGSGKGSDGDGER.[G]	2xAcetyl [K6(100); K12(100)]	O14654	O14654 [587-606]	O14654 2xAcetyl [K592(100); K598(100)]	Insulin receptor substrate 4 OS=Homo sapiens OX=9606 GN=IRS4 PE=1 SV=1	2	1849.79	1000	0.8		206919	165444		n/a	High	High	High	46
[M].AGKSSLFKVILLGDGGVGK.[S]	1xAcetyl [K3(99.9)]; 1xAcetyl [N-Term]	P51151	P51151 [2-20]	P51151 1xAcetyl [K4(99.9)]; 1xAcetyl [N-Term]	Ras-related protein Rab-9A OS=Homo sapiens OX=9606 GN=RAB9A PE=1 SV=1	2	1888.09	2.21	6.141	18657.5	41227.7	253166		Peak Found	Peak Found	High	High	46
[R].NQGNLYDKAGKVR.[K]	2xAcetyl [K8(100); K11(100)]	Q8TCJ2	Q8TCJ2 [506-518]	Q8TCJ2 2xAcetyl [K513(100); K516(100)]	Dolichyl-diphosphooligosaccharide--protein glycosyltransferase subunit STT3B OS=Homo sapiens OX=9606 GN=STT3B PE=1 SV=1	2	1546.8	1000	0.825		108704	89715.5		n/a	High	High	High	46
[R].AAASTDYYKR.[G]	1xAcetyl [K9(100)]	P08559	P08559 [236-245]	P08559 1xAcetyl [K244(100)]	Pyruvate dehydrogenase E1 component subunit alpha, somatic form, mitochondrial OS=Homo sapiens OX=9606 GN=PDHA1 PE=1 SV=3	1	1187.57	0.12	0.948	299723	35838.6	33974.3		High	Medium	High	High	46
[R].GKYKAALKADAQD.[-]	3xAcetyl [K2(100); K4(100); K8(100)]	P82663	P82663 [161-173]	P82663 3xAcetyl [K162(100); K164(100); K168(100)]	28S ribosomal protein S25, mitochondrial OS=Homo sapiens OX=9606 GN=MRPS25 PE=1 SV=1	3	1504.76	1000	0.662		275669	182467		n/a	High	Medium	High	46
[K].TSIAIDTIINQKR.[F]	1xAcetyl [K12(100)]	P25705	P25705 [219-231]	P25705 1xAcetyl [K230(100)]	ATP synthase subunit alpha, mitochondrial OS=Homo sapiens OX=9606 GN=ATP5F1A PE=1 SV=1	1	1514.85	0.149	0.001	68620.1	10204.5			High	Peak Found	n/a	High	46
[K].GISQTNLITTVTPEKK.[A]	1xAcetyl [K]	Q9Y2J2	Q9Y2J2 [458-473]		Band 4.1-like protein 3 OS=Homo sapiens OX=9606 GN=EPB41L3 PE=1 SV=2	1	1771.98	1000	0.001		9758.29			n/a	High	High	High	45
[K].ASGSSDKGGSFLTGKR.[A]	2xAcetyl [K7(100); K15(100)]	Q9Y4E6	Q9Y4E6 [723-738]	Q9Y4E6 2xAcetyl [K729(100); K737(100)]	WD repeat-containing protein 7 OS=Homo sapiens OX=9606 GN=WDR7 PE=1 SV=2	2	1638.81	1000	0.558		66697.4	37220.8		n/a	High	High	High	45
[K].EAEGAPQVEAGKR.[L]	1xAcetyl [K12(100)]	Q05682	Q05682 [523-535]	Q05682 1xAcetyl [K534(100)]	Caldesmon OS=Homo sapiens OX=9606 GN=CALD1 PE=1 SV=3	1	1383.69	1000	1.047		124794	130685		n/a	Peak Found	High	High	45
[R].QPPESLKLEAGDKKPDAK.[-]	3xAcetyl [K7(100); K13(91.9); K18(99.2)]	O75489	O75489 [247-264]	O75489 3xAcetyl [K253(100); K259(91.9); K264(99.2)]	NADH dehydrogenase [ubiquinone] iron-sulfur protein 3, mitochondrial OS=Homo sapiens OX=9606 GN=NDUFS3 PE=1 SV=1	2	2077.08	1000	0.953		166935	159013		n/a	High	High	High	45
[R].VQNHDNPKWEAKK.[E]	2xAcetyl [K8(100); K]	O75027	O75027 [712-724]	O75027 2xAcetyl [K719(100); K]	Iron-sulfur clusters transporter ABCB7, mitochondrial OS=Homo sapiens OX=9606 GN=ABCB7 PE=1 SV=2	2	1677.83	1000	1.031		2.42609e+06	2.50014e+06		n/a	High	High	High	45
[K].YKNIGAKLVQDVANNTNEEAGDGTTTATVLAR.[S]	2xAcetyl [K2(100); K7(100)]	P10809	P10809 [90-121]	P10809 2xAcetyl [K91(100); K96(100)]	60 kDa heat shock protein, mitochondrial OS=Homo sapiens OX=9606 GN=HSPD1 PE=1 SV=2	2	3418.71		1000			24343.4		n/a	n/a	High	High	45
[R].KQLATKAAR.[K]	2xAcetyl [K1(100); K6(100)]	P68431	P68431 [19-27]	P68431 2xAcetyl [K19(100); K24(100)]	Histone H3.1 OS=Homo sapiens OX=9606 GN=H3C1 PE=1 SV=2	2	1070.63	0.108	0.54	1.04487e+06	112777	60944.7		High	High	Peak Found	High	45
[R].KGAAPAEKK.[C]	2xAcetyl [K1(100); K]	Q9HCU5	Q9HCU5 [119-127]	Q9HCU5 2xAcetyl [K119(100); K]	Prolactin regulatory element-binding protein OS=Homo sapiens OX=9606 GN=PREB PE=1 SV=2	2	983.552	1000	0.806		330226	266128		n/a	High	High	High	45
[K].YFPNGKNGKKASEPK.[E]	3xAcetyl [K6(100); K9(100); K10(100)]	Q9Y4W6	Q9Y4W6 [76-90]	Q9Y4W6 3xAcetyl [K81(100); K84(100); K85(100)]	AFG3-like protein 2 OS=Homo sapiens OX=9606 GN=AFG3L2 PE=1 SV=2	3	1790.91	1000	0.74		139502	103280		n/a	High	High	High	45
[K].QAESASEAAKK.[Y]	1xAcetyl [K]	P51572	P51572 [139-149]		B-cell receptor-associated protein 31 OS=Homo sapiens OX=9606 GN=BCAP31 PE=1 SV=3	1	1161.57						No Quan Values	n/a	High	n/a	High	45
[K].REENTSNESTDVTKGDSKNAK.[K]	2xAcetyl [K14(100); K18(100)]	Q09472	Q09472 [1529-1549]	Q09472 2xAcetyl [K1542(100); K1546(100)]	Histone acetyltransferase p300 OS=Homo sapiens OX=9606 GN=EP300 PE=1 SV=2	3	2394.1	1000	0.001		26596.2			n/a	High	High	High	45
[K].AGLVDDFEKK.[F]	1xAcetyl [K]	O75947	O75947 [64-73]		ATP synthase subunit d, mitochondrial OS=Homo sapiens OX=9606 GN=ATP5PD PE=1 SV=3	1	1163.59	0.001		34827				High	n/a	n/a	High	45
[K].GHASAPYFGKEEPSVAPSSTGKTFQPGSWMPR.[D]	1xOxidation [M30]; 2xAcetyl [K10(100); K22(100)]	Q8N183	Q8N183 [131-162]	Q8N183 2xAcetyl [K140(100); K152(100)]	NADH dehydrogenase [ubiquinone] 1 alpha subcomplex assembly factor 2 OS=Homo sapiens OX=9606 GN=NDUFAF2 PE=1 SV=1	2	3491.63	1000	1.041		512654	533431		n/a	High	High	High	45
[K].LIPTKTDKKK.[A]	3xAcetyl [K5(100); K8(95.1); K9(95.1)]	Q86UP2	Q86UP2 [47-56]	Q86UP2 3xAcetyl [K51(100); K54(95.1); K55(95.1)]	Kinectin OS=Homo sapiens OX=9606 GN=KTN1 PE=1 SV=1	3	1297.77	1000	0.793		1.24708e+06	988536		n/a	High	High	High	45
[K].WNSVSPASAGKR.[K]	1xAcetyl [K11(100)]	Q86UE4	Q86UE4 [304-315]	Q86UE4 1xAcetyl [K314(100)]	Protein LYRIC OS=Homo sapiens OX=9606 GN=MTDH PE=1 SV=2	1	1301.66	1000	0.873		192123	167691		n/a	High	High	High	45
[K].EATMKGSSSASIVKGQHEMSEMDGR.[W]	2xOxidation [M]; 2xAcetyl [K5(100); K14(100)]	Q14126	Q14126 [693-717]	Q14126 2xAcetyl [K697(100); K706(100)]	Desmoglein-2 OS=Homo sapiens OX=9606 GN=DSG2 PE=1 SV=2	2	2769.21	1000	0.707		516921	365241		n/a	High	High	High	44
[K].KGQKGNPKGR.[Q]	3xAcetyl [K1(100); K4(100); K8(100)]	P23470	P23470 [1003-1012]	P23470 3xAcetyl [K1003(100); K1006(100); K1010(100)]	Receptor-type tyrosine-protein phosphatase gamma OS=Homo sapiens OX=9606 GN=PTPRG PE=1 SV=4	3	1195.65	1000	0.527		35789.2	18863.6		n/a	High	High	High	44
[M].ASVTDGKTGVKDASDQNFDYMFK.[L]	1xAcetyl [N-Term]; 1xOxidation [M21]; 2xAcetyl [K7(100); K11(100)]	P20337	P20337 [2-24]	P20337 1xAcetyl [N-Term]; 2xAcetyl [K8(100); K12(100)]	Ras-related protein Rab-3B OS=Homo sapiens OX=9606 GN=RAB3B PE=1 SV=2	2	2666.19	1000	0.64		132160	84568.4		n/a	High	Peak Found	High	44
[K].KSKSDAKAVQNSSR.[H]	3xAcetyl [K1(100); K3(100); K7(100)]	Q86UE4	Q86UE4 [168-181]	Q86UE4 3xAcetyl [K168(100); K170(100); K174(100)]	Protein LYRIC OS=Homo sapiens OX=9606 GN=MTDH PE=1 SV=2	3	1631.83						No Quan Values	n/a	High	High	High	44
[K].TGAAGKFK.[R]	1xAcetyl [K6(93.4)]	P39748	P39748 [370-377]	P39748 1xAcetyl [K375(93.4)]	Flap endonuclease 1 OS=Homo sapiens OX=9606 GN=FEN1 PE=1 SV=1	1	821.452	3.777	1.099	35856.1	135411	148760		High	High	High	High	44
[R].EGSGSSGTGEQKEDQKEEKQ.[-]	1xAcetyl [K19(86)]	P38646	P38646 [660-679]	P38646 1xAcetyl [K678(86)]	Stress-70 protein, mitochondrial OS=Homo sapiens OX=9606 GN=HSPA9 PE=1 SV=2	3	2179.96	1000	1.28		23126.5	29613.4		n/a	High	Peak Found	High	44
[R].VSQNSLGEMTKLGSKTALNR.[R]	2xAcetyl [K11(100); K15(100)]	Q9ULH0	Q9ULH0 [881-900]	Q9ULH0 2xAcetyl [K891(100); K895(100)]	Kinase D-interacting substrate of 220 kDa OS=Homo sapiens OX=9606 GN=KIDINS220 PE=1 SV=3	2	2218.15	1000	0.73		212531	155072		n/a	High	High	High	44
[R].MGPGATAGGAEKSNVKIQSTPVK.[Q]	2xAcetyl [K12(100); K16(100)]	P62820	P62820 [176-198]	P62820 2xAcetyl [K187(100); K191(100)]	Ras-related protein Rab-1A OS=Homo sapiens OX=9606 GN=RAB1A PE=1 SV=3	2	2312.19	1000	0.672		201468	135450		n/a	High	High	High	44
[R].VSQNSLGEMTKLGSKTALNR.[R]	1xOxidation [M9]; 2xAcetyl [K11(100); K15(100)]	Q9ULH0	Q9ULH0 [881-900]	Q9ULH0 2xAcetyl [K891(100); K895(100)]	Kinase D-interacting substrate of 220 kDa OS=Homo sapiens OX=9606 GN=KIDINS220 PE=1 SV=3	2	2234.14	1000	0.608		212415	129132		n/a	High	High	High	44
[R].LQDKLAATQKK.[L]	2xAcetyl [K4(100); K]	Q8NCU8	Q8NCU8 [42-52]	Q8NCU8 2xAcetyl [K45(100); K]	Mitoregulin OS=Homo sapiens OX=9606 GN=MTLN PE=1 SV=2	2	1327.76	1000	0.619		351018	217311		n/a	High	High	High	44
[K].GGKGLGKGGAKR.[H]	3xAcetyl [K3(100); K7(100); K11(100)]	P62805	P62805 [7-18]	P62805 3xAcetyl [K9(100); K13(100); K17(100)]	Histone H4 OS=Homo sapiens OX=9606 GN=H4C1 PE=1 SV=2	3	1211.69	1.914	0.781	2.07795e+07	3.9766e+07	3.10663e+07		High	High	High	High	44
[R].EMEKANPKTGPTLR.[K]	2xAcetyl [K4(100); K8(100)]	Q9H2K0	Q9H2K0 [145-158]	Q9H2K0 2xAcetyl [K148(100); K152(100)]	Translation initiation factor IF-3, mitochondrial OS=Homo sapiens OX=9606 GN=MTIF3 PE=1 SV=4	2	1655.84	1000	0.001		43844.4			n/a	High	High	High	44
[R].KGQVDLKK.[S]	2xAcetyl [K1(100); K7(99.8)]	Q9NQG6	Q9NQG6 [121-128]	Q9NQG6 2xAcetyl [K121(100); K127(99.8)]	Mitochondrial dynamics protein MID51 OS=Homo sapiens OX=9606 GN=MIEF1 PE=1 SV=1	2	999.583	4.327	0.991	18908.7	81815.8	81079.1		Peak Found	High	High	High	43
[K].EGATKFGSQASQK.[A]	1xAcetyl [K5(100)]	Q8N6T3	Q8N6T3 [227-239]	Q8N6T3 1xAcetyl [K231(100)]	ADP-ribosylation factor GTPase-activating protein 1 OS=Homo sapiens OX=9606 GN=ARFGAP1 PE=1 SV=2	1	1380.68	8.292	0.956	9705.53	80478	76959.2		Peak Found	High	High	High	43
[K].ANTFGKAGIKTK.[N]	2xAcetyl [K6(100); K10(100)]	Q7Z417	Q7Z417 [141-152]	Q7Z417 2xAcetyl [K146(100); K150(100)]	Nuclear fragile X mental retardation-interacting protein 2 OS=Homo sapiens OX=9606 GN=NUFIP2 PE=1 SV=1	2	1319.73	1000	0.775		34092.7	26411.6		n/a	High	High	High	43
[K].KEEESAGGTKGSSKK.[A]	2xAcetyl [K10(100); K14(92.3)]	P61081	P61081 [12-26]	P61081 2xAcetyl [K21(100); K25(92.3)]	NEDD8-conjugating enzyme Ubc12 OS=Homo sapiens OX=9606 GN=UBE2M PE=1 SV=1	3	1606.79						No Quan Values	n/a	High	High	High	43
[K].QGKGTADETSKSGK.[Q]	2xAcetyl [K3(100); K11(89.6)]	Q96CW1	Q96CW1 [225-238]	Q96CW1 2xAcetyl [K227(100); K235(89.6)]	AP-2 complex subunit mu OS=Homo sapiens OX=9606 GN=AP2M1 PE=1 SV=2	2	1477.71						No Quan Values	n/a	High	High	High	43
[R].DETEFYLGKR.[C]	1xAcetyl [K9(100)]	P18077	P18077 [37-46]	P18077 1xAcetyl [K45(100)]	60S ribosomal protein L35a OS=Homo sapiens OX=9606 GN=RPL35A PE=1 SV=2	1	1299.62	0.041	0.916	253981	10501	9613.77		High	Peak Found	High	High	43
[K].VHLVGIDIFTGKK.[Y]	1xAcetyl [K]	P63241	P63241 [56-68]		Eukaryotic translation initiation factor 5A-1 OS=Homo sapiens OX=9606 GN=EIF5A PE=1 SV=2	1	1468.85	0.075	1.086	101227	7587.1	8235.91		High	Peak Found	High	High	43
[K].ETYKTAKLILER.[F]	2xAcetyl [K4(100); K7(100)]	Q9C0E8	Q9C0E8 [127-138]	Q9C0E8 2xAcetyl [K130(100); K133(100)]	Endoplasmic reticulum junction formation protein lunapark OS=Homo sapiens OX=9606 GN=LNPK PE=1 SV=2	2	1548.86	1000	0.001		8390.58			n/a	High	n/a	High	43
[K].MAVTFIGNSTAIQELFKR.[I]	1xOxidation [M1]; 1xAcetyl [K17(100)]	P07437	P07437 [363-380]	P07437 1xAcetyl [K379(100)]	Tubulin beta chain OS=Homo sapiens OX=9606 GN=TUBB PE=1 SV=2	1	2084.08	0.042	0.001	75498.7	3163.53			High	Peak Found	n/a	High	43
[K].LQNLQLQPGNAKL.[-]	1xAcetyl [K12(100)]	P22307	P22307 [535-547]	P22307 1xAcetyl [K546(100)]	Sterol carrier protein 2 OS=Homo sapiens OX=9606 GN=SCP2 PE=1 SV=2	1	1478.83	0.104	0.001	74912.3	7787			High	Peak Found	n/a	High	43
[R].SDPGTSGEAYKR.[S]	1xAcetyl [K11(100)]	Q9H300	Q9H300 [65-76]	Q9H300 1xAcetyl [K75(100)]	Presenilins-associated rhomboid-like protein, mitochondrial OS=Homo sapiens OX=9606 GN=PARL PE=1 SV=2	1	1309.6	42.636	0.525	10231.2	436217	229120		Peak Found	High	High	High	43
[K].VEAKFINYVK.[N]	1xAcetyl [K4(100)]	P06748	P06748 [264-273]	P06748 1xAcetyl [K267(100)]	Nucleophosmin OS=Homo sapiens OX=9606 GN=NPM1 PE=1 SV=2	1	1252.69	4.503	0.77	210018	945773	728674		High	High	High	High	43
[R].SEKAASFKLQR.[Q]	2xAcetyl [K3(100); K8(100)]	P78536	P78536 [803-813]	P78536 2xAcetyl [K805(100); K810(100)]	Disintegrin and metalloproteinase domain-containing protein 17 OS=Homo sapiens OX=9606 GN=ADAM17 PE=1 SV=1	2	1348.72	1000	0.679		476159	323236		n/a	High	High	High	43
[R].IEEVPELPLVVEDKVEGYKK.[T]	1xAcetyl [K]	P36578	P36578 [144-163]		60S ribosomal protein L4 OS=Homo sapiens OX=9606 GN=RPL4 PE=1 SV=5	2	2355.27	0.029	0.001	100321	2877.92			High	Peak Found	n/a	High	43
[K].EGVIQNFKR.[T]	1xAcetyl [K8(100)]	P55196	P55196 [151-159]	P55196 1xAcetyl [K158(100)]	Afadin OS=Homo sapiens OX=9606 GN=AFDN PE=1 SV=3	1	1132.61	12.882	0.946	9503.26	122420	115835		Peak Found	High	High	High	43
[K].TGSKSVDVSKLGASEK.[N]	2xAcetyl [K4(100); K10(99.7)]	Q96KC8	Q96KC8 [194-209]	Q96KC8 2xAcetyl [K197(100); K203(99.7)]	DnaJ homolog subfamily C member 1 OS=Homo sapiens OX=9606 GN=DNAJC1 PE=1 SV=1	2	1676.87	1000	0.876		250158	219243		n/a	High	High	High	42
[K].GCAEKSDYIR.[K]	1xCarbamidomethyl [C2]; 1xAcetyl [K5(100)]	P55145	P55145 [153-162]	P55145 1xAcetyl [K157(100)]	Mesencephalic astrocyte-derived neurotrophic factor OS=Homo sapiens OX=9606 GN=MANF PE=1 SV=3	1	1240.56	0.022	0.844	535437	11653	9832.16		High	Peak Found	Peak Found	High	42
[K].NNKQVLDKLQVER.[E]	2xAcetyl [K3(100); K8(100)]	Q8N442	Q8N442 [100-112]	Q8N442 2xAcetyl [K102(100); K107(100)]	Translation factor GUF1, mitochondrial OS=Homo sapiens OX=9606 GN=GUF1 PE=1 SV=1	2	1667.91	1000	0.457		99273.2	45359.6		n/a	High	High	High	42
[K].GQKCEFQDAYVLLSEKK.[I]	1xCarbamidomethyl [C4]; 2xAcetyl [K3(100); K]	P10809	P10809 [234-250]	P10809 2xAcetyl [K236(100); K]	60 kDa heat shock protein, mitochondrial OS=Homo sapiens OX=9606 GN=HSPD1 PE=1 SV=2	2	2127.04		1000			27981.1		n/a	n/a	High	High	42
[K].ILGSGISSSSVLHGMVFKK.[E]	1xOxidation [M15]; 1xAcetyl [K]	P50990	P50990 [207-225]		T-complex protein 1 subunit theta OS=Homo sapiens OX=9606 GN=CCT8 PE=1 SV=4	1	2005.08	0.085	0.634	63462	5395.97	3420.13		High	Peak Found	Peak Found	High	42
[K].LDDLFLKR.[Y]	1xAcetyl [K7(100)]	P42704	P42704 [1351-1358]	P42704 1xAcetyl [K1357(100)]	Leucine-rich PPR motif-containing protein, mitochondrial OS=Homo sapiens OX=9606 GN=LRPPRC PE=1 SV=3	1	1061.6	0.001		31631.2				High	n/a	n/a	High	42
[K].TEQGPQVDETQFKK.[I]	1xAcetyl [K]	P05091	P05091 [356-369]		Aldehyde dehydrogenase, mitochondrial OS=Homo sapiens OX=9606 GN=ALDH2 PE=1 SV=2	1	1676.81	0.547	1.031	41442.8	22683.4	23391.9		High	High	Medium	High	42
[M].AGGKAGKDSGKAK.[AT]	3xAcetyl [K4(100); K7(100); K11(99.5)]	P0C0S5	P0C0S5 [2-14]	P0C0S5 3xAcetyl [K5(100); K8(100); K12(99.5)]	Histone H2A.Z OS=Homo sapiens OX=9606 GN=H2AZ1 PE=1 SV=2	3	1300.69	0.001		53735.9				High	n/a	n/a	High	42
[K].NYIQGINLVQAKK.[L]	1xAcetyl [K]	P52815	P52815 [151-163]		39S ribosomal protein L12, mitochondrial OS=Homo sapiens OX=9606 GN=MRPL12 PE=1 SV=2	1	1530.86	3.047	0.802	12800	38998.4	31266.3		Peak Found	High	High	High	42
[R].AFGGQSLKFGK.[G]	1xAcetyl [K8(99.8)]	P31040	P31040 [172-182]	P31040 1xAcetyl [K179(99.8)]	Succinate dehydrogenase [ubiquinone] flavoprotein subunit, mitochondrial OS=Homo sapiens OX=9606 GN=SDHA PE=1 SV=2	1	1181.63	0.379	0.001	118370	44844.6			High	Peak Found	n/a	High	42
[K].GDSSGDPCTDLFKR.[Y]	1xCarbamidomethyl [C8]; 1xAcetyl [K13(100)]	O43715	O43715 [30-43]	O43715 1xAcetyl [K42(100)]	TP53-regulated inhibitor of apoptosis 1 OS=Homo sapiens OX=9606 GN=TRIAP1 PE=1 SV=1	1	1596.7	0.103	0.822	160581	16613.9	13662.4		High	Peak Found	Peak Found	High	42
[K].SMKMVAAAKYAR.[A]	2xAcetyl [K3(100); K9(100)]	P36542	P36542 [47-58]	P36542 2xAcetyl [K49(100); K55(100)]	ATP synthase subunit gamma, mitochondrial OS=Homo sapiens OX=9606 GN=ATP5F1C PE=1 SV=1	2	1410.72	1000	0.385		216742	83437.5		n/a	High	High	High	42
[K].TAKQSAESVSKGGEK.[L]	2xAcetyl [K3(100); K15(86.5)]	O43615	O43615 [155-169]	O43615 2xAcetyl [K157(100); K169(86.5)]	Mitochondrial import inner membrane translocase subunit TIM44 OS=Homo sapiens OX=9606 GN=TIMM44 PE=1 SV=2	2	1590.8	1000	0.708		54065.7	38266.9		n/a	High	High	High	42
[R].VKLLLQVQHASKQIAADK.[Q]	1xAcetyl [K12(100)]	P12236	P12236 [32-49]	P12236 1xAcetyl [K43(100)]	ADP/ATP translocase 3 OS=Homo sapiens OX=9606 GN=SLC25A6 PE=1 SV=4	2	2032.19		1000			57576.3		n/a	n/a	High	High	42
[K].GKSLEIQKPAVAPR.[H]	2xAcetyl [K2(100); K8(100)]	P48634	P48634 [28-41]	P48634 2xAcetyl [K29(100); K35(100)]	Protein PRRC2A OS=Homo sapiens OX=9606 GN=PRRC2A PE=1 SV=3	1	1577.9						No Quan Values	n/a	High	n/a	High	41
[M].SSAPEPPTFKK.[E]	1xAcetyl [N-Term]; 1xAcetyl [K10(93.7)]	Q96KF7	Q96KF7 [2-12]	Q96KF7 1xAcetyl [N-Term]; 1xAcetyl [K11(93.7)]	Small integral membrane protein 8 OS=Homo sapiens OX=9606 GN=SMIM8 PE=1 SV=2	1	1272.65	1000	0.822		309191	254114		n/a	High	High	High	41
[K].AKFLTLGSKFR.[Y]	2xAcetyl [K2(100); K9(100)]	O43491	O43491 [506-516]	O43491 2xAcetyl [K507(100); K514(100)]	Band 4.1-like protein 2 OS=Homo sapiens OX=9606 GN=EPB41L2 PE=1 SV=1	2	1351.77	1000	0.647		69373.1	44892.1		n/a	High	Medium	High	41
[R].KSTGGKAPR.[K]	2xAcetyl [K1(100); K6(100)]	P68431	P68431 [10-18]	P68431 2xAcetyl [K10(100); K15(100)]	Histone H3.1 OS=Homo sapiens OX=9606 GN=H3C1 PE=1 SV=2	2	985.543	0.031	0.473	475653	14900	7041.17		High	Medium	Peak Found	High	41
[K].GKAESGKEEDKK.[S]	3xAcetyl [K2(100); K7(100); K]	Q99442	Q99442 [113-124]	Q99442 3xAcetyl [K114(100); K119(100); K]	Translocation protein SEC62 OS=Homo sapiens OX=9606 GN=SEC62 PE=1 SV=1	3	1431.7	1000	0.796		52008.4	41388.2		n/a	High	High	High	41
[R].YSSGGNFETPSKRAPAKGR.[A]	2xAcetyl [K12(100); K17(100)]	Q16625	Q16625 [368-386]	Q16625 2xAcetyl [K379(100); K384(100)]	Occludin OS=Homo sapiens OX=9606 GN=OCLN PE=1 SV=1	3	2094.04	1000	3.366		35410.9	119184		n/a	High	High	High	41
[RK].AKILLKK.[KF]	2xAcetyl [K2(100); K7(95.5)]	Q9HD33	Q9HD33 [231-237]	Q9HD33 2xAcetyl [K232(100); K237(95.5)]	39S ribosomal protein L47, mitochondrial OS=Homo sapiens OX=9606 GN=MRPL47 PE=1 SV=2	2	897.613	1000	0.712		107202	76345.2		n/a	High	High	High	41
[K].RDPLDEDEDTDISYKK.[L]	1xAcetyl [K]	Q96EP9	Q96EP9 [393-408]		Sodium/bile acid cotransporter 4 OS=Homo sapiens OX=9606 GN=SLC10A4 PE=1 SV=2	2	1980.9	1000	0.983		37280.4	36628.8		n/a	High	High	High	41
[R].STKSTKKSLQK.[V]	3xAcetyl [K3(100); K6(100); K7(99.6)]	Q9P0P8	Q9P0P8 [90-100]	Q9P0P8 3xAcetyl [K92(100); K95(100); K96(99.6)]	Mitochondrial transcription rescue factor 1 OS=Homo sapiens OX=9606 GN=MTRES1 PE=1 SV=1	3	1361.76	1000	0.948		735118	697035		n/a	High	High	High	41
[R].GRGDASGLKR.[N]	1xAcetyl [K9(100)]	O94826	O94826 [70-79]	O94826 1xAcetyl [K78(100)]	Mitochondrial import receptor subunit TOM70 OS=Homo sapiens OX=9606 GN=TOMM70 PE=1 SV=1	2	1058.57	20.146	1.249	12118.3	244133	304994		Peak Found	High	Peak Found	High	41
[R].EQLAALKK.[H]	1xAcetyl [K7(99.6)]	Q9UII2	Q9UII2 [65-72]	Q9UII2 1xAcetyl [K71(99.6)]	ATPase inhibitor, mitochondrial OS=Homo sapiens OX=9606 GN=ATP5IF1 PE=1 SV=1	1	942.562	18.367	0.479	251275	4615129	2211960		Medium	High	High	High	40
[K].EGDIVKR.[T]	1xAcetyl [K6(100)]	P25705	P25705 [127-133]	P25705 1xAcetyl [K132(100)]	ATP synthase subunit alpha, mitochondrial OS=Homo sapiens OX=9606 GN=ATP5F1A PE=1 SV=1	1	858.468	1.367	0.397	128083	175095	69550.7		High	Peak Found	Peak Found	High	40
[R].GGSSGAKFR.[I]	1xAcetyl [K7(100)]	P62829	P62829 [7-15]	P62829 1xAcetyl [K13(100)]	60S ribosomal protein L23 OS=Homo sapiens OX=9606 GN=RPL23 PE=1 SV=1	1	908.458	0.163	1.189	163776	26712.8	31750.6		High	Peak Found	Peak Found	High	40
[K].EIGNIISDAMKK.[V]	1xOxidation [M10]; 1xAcetyl [K12(93.9)]	P10809	P10809 [181-192]	P10809 1xAcetyl [K192(93.9)]	60 kDa heat shock protein, mitochondrial OS=Homo sapiens OX=9606 GN=HSPD1 PE=1 SV=2	1	1376.71	0.125	1.618	169455	21217.6	34334		High	Peak Found	Peak Found	High	40
[R].AVLGEVKLCEK.[M]	1xCarbamidomethyl [C9]; 1xAcetyl [K7(90.9)]	P26641	P26641 [202-212]	P26641 1xAcetyl [K208(90.9)]	Elongation factor 1-gamma OS=Homo sapiens OX=9606 GN=EEF1G PE=1 SV=3	1	1287.7	0.001		146507				High	n/a	n/a	High	40
[K].GDAEEMAQKK.[Q]	1xAcetyl [K9(99.7)]	O43491	O43491 [127-136]	O43491 1xAcetyl [K135(99.7)]	Band 4.1-like protein 2 OS=Homo sapiens OX=9606 GN=EPB41L2 PE=1 SV=1	1	1148.53	1000	1.217		92061.8	112004		n/a	High	High	High	40
[K].FPLTTESAMKK.[I]	1xAcetyl [K10(93.2)]	P62750	P62750 [79-89]	P62750 1xAcetyl [K88(93.2)]	60S ribosomal protein L23a OS=Homo sapiens OX=9606 GN=RPL23A PE=1 SV=1	1	1294.67	0.117	1.211	45357	5303.3	6420.4		High	Peak Found	Peak Found	High	40
[R].DGGSSLGFKR.[S]	1xAcetyl [K9(100)]	P06213	P06213 [1344-1353]	P06213 1xAcetyl [K1352(100)]	Insulin receptor OS=Homo sapiens OX=9606 GN=INSR PE=1 SV=4	1	1065.53	1000	0.765		193959	148420		n/a	High	High	High	40
[R].SLALGGKKD.[-]	1xAcetyl [K7(93.7)]	Q96C36	Q96C36 [312-320]	Q96C36 1xAcetyl [K318(93.7)]	Pyrroline-5-carboxylate reductase 2 OS=Homo sapiens OX=9606 GN=PYCR2 PE=1 SV=1	2	930.525	86.292	0.873	10770.2	929377	811212		Peak Found	High	Peak Found	High	40
[K].KKFSFKKPFK.[L]	4xAcetyl [K1(100); K2(100); K6(100); K7(99.8)]	P49006	P49006 [90-99]	P49006 4xAcetyl [K90(100); K91(100); K95(100); K96(99.8)]	MARCKS-related protein OS=Homo sapiens OX=9606 GN=MARCKSL1 PE=1 SV=2	3	1452.82	1000	0.463		141019	65223.6		n/a	High	High	High	40
[K].SMKMVAAAKYAR.[A]	1xOxidation [M]; 2xAcetyl [K3(100); K9(100)]	P36542	P36542 [47-58]	P36542 2xAcetyl [K49(100); K55(100)]	ATP synthase subunit gamma, mitochondrial OS=Homo sapiens OX=9606 GN=ATP5F1C PE=1 SV=1	2	1426.72	1000	0.262		283847	74442		n/a	High	Medium	High	40
[R].KATKKTDKPR.[Q]	3xAcetyl [K1(100); K4(100); K5(100)]	P42167; P42166	P42167 [94-103]; P42166 [94-103]	P42167 3xAcetyl [K94(100); K97(100); K98(100)]; P42166 3xAcetyl [K94(100); K97(100); K98(100)]	Lamina-associated polypeptide 2, isoforms beta/gamma OS=Homo sapiens OX=9606 GN=TMPO PE=1 SV=2 Lamina-associated polypeptide 2, isoform alpha OS=Homo sapiens OX=9606 GN=TMPO PE=1 SV=2	3	1298.74	1000	0.53		423549	224514	Shared	n/a	High	High	High	40
[M].SKPHSEAGTAFIQTQQLHAAMADTFLEHMCR.[L]	1xCarbamidomethyl [C30]; 1xAcetyl [K2(100)]; 1xAcetyl [N-Term]	P14618	P14618 [2-32]	P14618 1xAcetyl [K3(100)]; 1xAcetyl [N-Term]	Pyruvate kinase PKM OS=Homo sapiens OX=9606 GN=PKM PE=1 SV=4	0	3555.66		1000			76502.4		n/a	n/a	High	High	40
[R].QAASKAASKQR.[E]	2xAcetyl [K5(100); K9(100)]	Q9H1E3	Q9H1E3 [94-104]	Q9H1E3 2xAcetyl [K98(100); K102(100)]	Nuclear ubiquitous casein and cyclin-dependent kinase substrate 1 OS=Homo sapiens OX=9606 GN=NUCKS1 PE=1 SV=1	2	1229.66	1000	1.056		64181.2	67799.4		n/a	High	High	High	40
[R].ILQEGVDPKK.[L]	1xAcetyl [K9(94.8)]	P40939	P40939 [561-570]	P40939 1xAcetyl [K569(94.8)]	Trifunctional enzyme subunit alpha, mitochondrial OS=Homo sapiens OX=9606 GN=HADHA PE=1 SV=2	1	1168.66	0.001		123329				High	n/a	n/a	High	40
[K].EKTVEKK.[G]	2xAcetyl [K2(100); K6(95.1)]	Q9P2E9	Q9P2E9 [63-69]	Q9P2E9 2xAcetyl [K64(100); K68(95.1)]	Ribosome-binding protein 1 OS=Homo sapiens OX=9606 GN=RRBP1 PE=1 SV=5	2	945.525	1000	0.631		567183	357665		n/a	High	High	High	40
[K].TEGTPNQGKK.[A]	1xAcetyl [K]	Q9P2E9	Q9P2E9 [232-241]		Ribosome-binding protein 1 OS=Homo sapiens OX=9606 GN=RRBP1 PE=1 SV=5	1	1101.55	1000	0.94		73115.8	68713		n/a	High	High	High	40
[K].VTKSAQKAQK.[A]	2xAcetyl [K3(100); K10(93.1)]	P68104	P68104 [451-460]	P68104 2xAcetyl [K453(100); K460(93.1)]	Elongation factor 1-alpha 1 OS=Homo sapiens OX=9606 GN=EEF1A1 PE=1 SV=1	2	1172.66	1000	0.922		206476	190279		n/a	High	Peak Found	High	39
[K].MAQFDAKK.[F]	1xOxidation [M1]; 1xAcetyl [K7(94)]	P26641	P26641 [213-220]	P26641 1xAcetyl [K219(94)]	Elongation factor 1-gamma OS=Homo sapiens OX=9606 GN=EEF1G PE=1 SV=3	1	996.482	2.126	0.918	83085.3	176677	162265		High	Medium	High	High	39
[K].EATMKGSSSASIVKGQHEMSEMDGR.[W]	3xOxidation [M4; M19; M22]; 2xAcetyl [K5(100); K14(100)]	Q14126	Q14126 [693-717]	Q14126 2xAcetyl [K697(100); K706(100)]	Desmoglein-2 OS=Homo sapiens OX=9606 GN=DSG2 PE=1 SV=2	2	2785.21	1000	0.578		367097	212221		n/a	Peak Found	High	High	39
[R].IDIKQLIAKK.[I]	2xAcetyl [K4(100); K]	P35610	P35610 [42-51]	P35610 2xAcetyl [K45(100); K]	Sterol O-acyltransferase 1 OS=Homo sapiens OX=9606 GN=SOAT1 PE=1 SV=3	2	1253.78	1000	0.489		51474.6	25169.9		n/a	High	High	High	39
[K].FVGFKFTVKK.[D]	2xAcetyl [K5(100); K]	Q02952	Q02952 [178-187]	Q02952 2xAcetyl [K182(100); K]	A-kinase anchor protein 12 OS=Homo sapiens OX=9606 GN=AKAP12 PE=1 SV=4	2	1284.74	1000	0.441		48317.9	21306.3		n/a	High	High	High	39
[R].KYKTIESETVR.[T]	2xAcetyl [K1(100); K3(100)]	O43615	O43615 [103-113]	O43615 2xAcetyl [K103(100); K105(100)]	Mitochondrial import inner membrane translocase subunit TIM44 OS=Homo sapiens OX=9606 GN=TIMM44 PE=1 SV=2	2	1437.76	1000	0.469		13471.8	6314.18		n/a	High	Peak Found	High	39
[K].DFGNYLFNFASAATKK.[I]	1xAcetyl [K]	Q96A49	Q96A49 [56-71]		Synapse-associated protein 1 OS=Homo sapiens OX=9606 GN=SYAP1 PE=1 SV=1	1	1835.9	13.636	1.464	2976.18	40583.2	59410		Peak Found	Peak Found	High	High	39
[K].RPAEDMEEEQAFKR.[S]	1xOxidation [M6]; 1xAcetyl [K13(100)]	P61978	P61978 [22-35]	P61978 1xAcetyl [K34(100)]	Heterogeneous nuclear ribonucleoprotein K OS=Homo sapiens OX=9606 GN=HNRNPK PE=1 SV=1	1	1793.81	0.591	1.082	55799.3	32985.5	35689.2		High	Peak Found	High	High	39
[K].FDLMYAKR.[A]	1xAcetyl [K7(100)]	A6NHL2; Q71U36; Q9NY65; P68363	A6NHL2 [402-409]; Q71U36 [395-402]; Q9NY65 [395-402]; P68363 [395-402]	A6NHL2 1xAcetyl [K408(100)]; Q71U36 1xAcetyl [K401(100)]; Q9NY65 1xAcetyl [K401(100)]; P68363 1xAcetyl [K401(100)]	Tubulin alpha chain-like 3 OS=Homo sapiens OX=9606 GN=TUBAL3 PE=1 SV=2 Tubulin alpha-1A chain OS=Homo sapiens OX=9606 GN=TUBA1A PE=1 SV=1 Tubulin alpha-8 chain OS=Homo sapiens OX=9606 GN=TUBA8 PE=1 SV=1 Tubulin alpha-1B chain OS=Homo sapiens OX=9606 GN=TUBA1B PE=1 SV=1	1	1085.54	0.001		58463.2			Shared	High	n/a	n/a	High	39
[R].ALCTGEKGFGYKGSTFHR.[V]	1xCarbamidomethyl [C3]; 2xAcetyl [K7(100); K12(100)]	P30405	P30405 [80-97]	P30405 2xAcetyl [K86(100); K91(100)]	Peptidyl-prolyl cis-trans isomerase F, mitochondrial OS=Homo sapiens OX=9606 GN=PPIF PE=1 SV=1	2	2100	1000	0.302		201027	60751.8		n/a	High	Peak Found	High	39
[K].EPTKEDVKLHR.[I]	2xAcetyl [K4(100); K8(100)]	Q14197	Q14197 [167-177]	Q14197 2xAcetyl [K170(100); K174(100)]	Peptidyl-tRNA hydrolase ICT1, mitochondrial OS=Homo sapiens OX=9606 GN=MRPL58 PE=1 SV=1	2	1435.75	1000	0.625		181597	113480		n/a	High	Medium	High	39
[R].NTTIPTKK.[S]	1xAcetyl [K]	P38646	P38646 [461-468]		Stress-70 protein, mitochondrial OS=Homo sapiens OX=9606 GN=HSPA9 PE=1 SV=2	1	944.541	1.903	0.468	35431.3	67436.6	31587.7		Medium	Peak Found	High	High	39
[R].IDDIVSGHKK.[K]	1xAcetyl [K]	P49368	P49368 [519-528]		T-complex protein 1 subunit gamma OS=Homo sapiens OX=9606 GN=CCT3 PE=1 SV=4	1	1153.62	0.453	0.851	163333	73949.1	62925.4		High	Peak Found	Peak Found	High	39
[R].KPNEGADGQWKK.[G]	1xAcetyl [K]	Q8NC51	Q8NC51 [310-321]		Plasminogen activator inhibitor 1 RNA-binding protein OS=Homo sapiens OX=9606 GN=SERBP1 PE=1 SV=2	1	1399.7	0.918	1.199	79847.4	73297.4	87887.7		Medium	Medium	High	High	39
[R].LVNHFVEEFKR.[K]	1xAcetyl [K10(100)]	P0DMV8	P0DMV8 [237-247]	P0DMV8 1xAcetyl [K246(100)]	Heat shock 70 kDa protein 1A OS=Homo sapiens OX=9606 GN=HSPA1A PE=1 SV=1	1	1459.77	0.093	0.706	621662	57928.6	40894.4		High	Medium	Peak Found	High	38
[R].IVEAANKK.[E]	1xAcetyl [K]	Q8N183	Q8N183 [51-58]		NADH dehydrogenase [ubiquinone] 1 alpha subcomplex assembly factor 2 OS=Homo sapiens OX=9606 GN=NDUFAF2 PE=1 SV=1	1	914.531	1000	0.889		76257.8	67801.6		n/a	Medium	High	High	38
[R].EENTSNESTDVTKGDSKNAKK.[K]	3xAcetyl [K13(99.2); K]	Q09472	Q09472 [1530-1550]	Q09472 3xAcetyl [K1542(99.2); K]	Histone acetyltransferase p300 OS=Homo sapiens OX=9606 GN=EP300 PE=1 SV=2	3	2408.11	11.017	1.225	33607.7	370260	453641		Peak Found	High	High	High	38
[R].IVEYEKEMEK.[M]	1xOxidation [M8]; 1xAcetyl [K6(100)]	O75947	O75947 [112-121]	O75947 1xAcetyl [K117(100)]	ATP synthase subunit d, mitochondrial OS=Homo sapiens OX=9606 GN=ATP5PD PE=1 SV=3	1	1355.64	0.221	1.022	105532	23351.6	23854.2		High	High	Peak Found	High	38
[K].NDHAEKVAEKLEALSVK.[E]	2xAcetyl [K6(100); K10(100)]	P43487	P43487 [174-190]	P43487 2xAcetyl [K179(100); K183(100)]	Ran-specific GTPase-activating protein OS=Homo sapiens OX=9606 GN=RANBP1 PE=1 SV=1	2	1965.03	1000	0.947		85170	80629.5		n/a	High	High	High	38
[R].TNSTFNQVVLKR.[L]	1xAcetyl [K11(100)]	Q07020	Q07020 [39-50]	Q07020 1xAcetyl [K49(100)]	60S ribosomal protein L18 OS=Homo sapiens OX=9606 GN=RPL18 PE=1 SV=2	1	1448.79						No Quan Values	High	n/a	n/a	High	38
[R].LSLISKFR.[F]	1xAcetyl [K6(100)]	P55084	P55084 [196-203]	P55084 1xAcetyl [K201(100)]	Trifunctional enzyme subunit beta, mitochondrial OS=Homo sapiens OX=9606 GN=HADHB PE=1 SV=3	1	1005.61	8.185	0.447	85328.6	698392	311985		Medium	High	High	High	38
[K].ASLEKAGKSGVK.[K]	2xAcetyl [K5(100); K8(100)]	P53985	P53985 [212-223]	P53985 2xAcetyl [K216(100); K219(100)]	Monocarboxylate transporter 1 OS=Homo sapiens OX=9606 GN=SLC16A1 PE=1 SV=3	2	1258.7	1000	0.65		218052	141804		n/a	High	High	High	38
[R].EMEKANPKTGPTLR.[K]	1xOxidation [M2]; 2xAcetyl [K4(100); K8(100)]	Q9H2K0	Q9H2K0 [145-158]	Q9H2K0 2xAcetyl [K148(100); K152(100)]	Translation initiation factor IF-3, mitochondrial OS=Homo sapiens OX=9606 GN=MTIF3 PE=1 SV=4	2	1671.84	1000	0.484		147847	71623.1		n/a	High	High	High	38
[K].VLVKEAEKK.[L]	2xAcetyl [K4(100); K]	Q9NQC3	Q9NQC3 [972-980]	Q9NQC3 2xAcetyl [K975(100); K]	Reticulon-4 OS=Homo sapiens OX=9606 GN=RTN4 PE=1 SV=2	2	1127.67	1000	1.077		73849.2	79570.5		n/a	Peak Found	High	High	38
[K].ETAEAYLGKK.[V]	1xAcetyl [K]	P11021	P11021 [155-164]		Endoplasmic reticulum chaperone BiP OS=Homo sapiens OX=9606 GN=HSPA5 PE=1 SV=2	1	1151.59	0.001		15373.6				High	n/a	n/a	High	38
[R].YVAQAHDKPR.[Y]	1xAcetyl [K8(100)]	Q12931	Q12931 [317-326]	Q12931 1xAcetyl [K324(100)]	Heat shock protein 75 kDa, mitochondrial OS=Homo sapiens OX=9606 GN=TRAP1 PE=1 SV=3	0	1226.63	0.116	0.526	46141.2	5334.61	2808.07		High	Peak Found	Peak Found	High	38
[K].LVPVGYGIKK.[L]	1xAcetyl [K10(92.4)]	P24534	P24534 [177-186]	P24534 1xAcetyl [K186(92.4)]	Elongation factor 1-beta OS=Homo sapiens OX=9606 GN=EEF1B2 PE=1 SV=3	1	1115.68	4.393	0.687	40301.9	177034	121588		Peak Found	High	High	High	38
[R].VIISNSAYGKFR.[K]	1xAcetyl [K10(100)]	O43824	O43824 [500-511]	O43824 1xAcetyl [K509(100)]	Putative GTP-binding protein 6 OS=Homo sapiens OX=9606 GN=GTPBP6 PE=1 SV=4	1	1396.76	1000	0.44		75969.4	33455.8		n/a	High	Peak Found	High	38
[R].LKGSGASSGDTAPAADKLR.[E]	2xAcetyl [K2(100); K17(100)]	Q9H6U8	Q9H6U8 [10-28]	Q9H6U8 2xAcetyl [K11(100); K26(100)]	Alpha-1,2-mannosyltransferase ALG9 OS=Homo sapiens OX=9606 GN=ALG9 PE=1 SV=2	2	1885.96	1000	1.026		37462	38424.4		n/a	High	High	High	38
[R].AQTLPTSVVTITSESSPGKR.[E]	1xAcetyl [K19(100)]	Q01082	Q01082 [2326-2345]	Q01082 1xAcetyl [K2344(100)]	Spectrin beta chain, non-erythrocytic 1 OS=Homo sapiens OX=9606 GN=SPTBN1 PE=1 SV=2	1	2101.11	1000	0.735		84990.6	62444.5		n/a	High	Peak Found	High	38
[R].TNLATGIPSSKVK.[Y]	1xAcetyl [K]	Q96A57	Q96A57 [6-18]		Transmembrane protein 230 OS=Homo sapiens OX=9606 GN=TMEM230 PE=1 SV=1	1	1357.77	1000	1.126		67051.7	75503.5		n/a	High	High	High	37
[K].APEKKPLVKR.[E]	2xAcetyl [K4(100); K9(100)]	P26232	P26232 [910-919]	P26232 2xAcetyl [K913(100); K918(100)]	Catenin alpha-2 OS=Homo sapiens OX=9606 GN=CTNNA2 PE=1 SV=5	2	1249.76	1000	1.051		891996	937337		n/a	High	High	High	37
[K].LLTDSDLKK.[T]	1xAcetyl [K9(94)]	Q9NZW5	Q9NZW5 [480-488]	Q9NZW5 1xAcetyl [K488(94)]	Protein PALS2 OS=Homo sapiens OX=9606 GN=PALS2 PE=1 SV=2	1	1074.6	0.001		22249				High	n/a	n/a	High	37
[-].MELVQVLKR.[G]	1xAcetyl [N-Term]; 1xAcetyl [K8(100)]	Q9UI09	Q9UI09 [1-9]	Q9UI09 1xAcetyl [N-Term]; 1xAcetyl [K8(100)]	NADH dehydrogenase [ubiquinone] 1 alpha subcomplex subunit 12 OS=Homo sapiens OX=9606 GN=NDUFA12 PE=1 SV=1	1	1199.68	0.077	4.097	13837.5	1066.12	4367.65		High	Peak Found	Peak Found	High	37
[M].AGAGPKR.[R]	1xAcetyl [N-Term]; 1xAcetyl [K6(100)]	Q01650	Q01650 [2-8]	Q01650 1xAcetyl [N-Term]; 1xAcetyl [K7(100)]	Large neutral amino acids transporter small subunit 1 OS=Homo sapiens OX=9606 GN=SLC7A5 PE=1 SV=2	1	740.405	4.226	0.922	12097.4	51120	47108.7		Peak Found	Medium	High	High	37
[R].SGQGDALASGPVETGPMKK.[L]	1xOxidation [M17]; 1xAcetyl [K]	P42345	P42345 [1239-1257]		Serine/threonine-protein kinase mTOR OS=Homo sapiens OX=9606 GN=MTOR PE=1 SV=1	1	1887.91	1000	0.853		120273	102631		n/a	High	High	High	37
[R].LQVTEHLPEKIESSLQEDEPENDAKK.[I]	2xAcetyl [K10(100); K]	Q9NPL8	Q9NPL8 [240-265]	Q9NPL8 2xAcetyl [K249(100); K]	Complex I assembly factor TIMMDC1, mitochondrial OS=Homo sapiens OX=9606 GN=TIMMDC1 PE=1 SV=2	2	3090.51	1000	0.796		37474.6	29830		n/a	High	Peak Found	High	37
[K].IAILTCPFEPPKPK.[T]	1xCarbamidomethyl [C6]; 1xAcetyl [K14(92.5)]	P48643	P48643 [248-261]	P48643 1xAcetyl [K261(92.5)]	T-complex protein 1 subunit epsilon OS=Homo sapiens OX=9606 GN=CCT5 PE=1 SV=1	0	1652.91	0.001		35082				High	n/a	n/a	High	37
[K].AGKSGVKK.[D]	2xAcetyl [K3(100); K7(96)]	P53985	P53985 [217-224]	P53985 2xAcetyl [K219(100); K223(96)]	Monocarboxylate transporter 1 OS=Homo sapiens OX=9606 GN=SLC16A1 PE=1 SV=3	2	858.504	1000	0.863	7309.12	68736755	59333380		Peak Found	High	High	High	37
[R].EATNPPVIQEEKPK.[K]	1xAcetyl [K12(99.9)]	P30101	P30101 [483-496]	P30101 1xAcetyl [K494(99.9)]	Protein disulfide-isomerase A3 OS=Homo sapiens OX=9606 GN=PDIA3 PE=1 SV=4	0	1621.84	0.001		63132.4				High	n/a	n/a	High	37
[R].ALGQAASDNSGPEDAKR.[Q]	1xAcetyl [K16(100)]	Q15155	Q15155 [1196-1212]	Q15155 1xAcetyl [K1211(100)]	Nodal modulator 1 OS=Homo sapiens OX=9606 GN=NOMO1 PE=1 SV=5	1	1728.81	1000	1.246		32507.3	40515.5		n/a	Peak Found	High	High	37
[K].TVKENWKNLSDSEK.[E]	2xAcetyl [K3(100); K7(100)]	Q00059	Q00059 [184-197]	Q00059 2xAcetyl [K186(100); K190(100)]	Transcription factor A, mitochondrial OS=Homo sapiens OX=9606 GN=TFAM PE=1 SV=1	2	1761.87	1000	0.45		102678	46204		n/a	High	Peak Found	High	37
[M].ATAEVLNIGKK.[L]	1xAcetyl [N-Term]; 1xAcetyl [K11(93.8)]	P22234	P22234 [2-12]	P22234 1xAcetyl [N-Term]; 1xAcetyl [K12(93.8)]	Multifunctional protein ADE2 OS=Homo sapiens OX=9606 GN=PAICS PE=1 SV=3	1	1227.69	3.628	0.865	14098.7	51145.3	44254.8		Peak Found	High	High	High	37
[R].VPKKEVKVNK.[Y]	3xAcetyl [K3(100); K4(100); K7(100)]	Q9NX40	Q9NX40 [229-238]	Q9NX40 3xAcetyl [K231(100); K232(100); K235(100)]	OCIA domain-containing protein 1 OS=Homo sapiens OX=9606 GN=OCIAD1 PE=1 SV=1	3	1294.77	1000	0.788		402893	317587		n/a	High	High	High	37
[R].RPQPYPYPSKK.[L]	1xAcetyl [K10(95.5)]	Q9H3N1	Q9H3N1 [213-223]	Q9H3N1 1xAcetyl [K222(95.5)]	Thioredoxin-related transmembrane protein 1 OS=Homo sapiens OX=9606 GN=TMX1 PE=1 SV=1	1	1402.75	1000	0.911		598041	544675		n/a	High	High	High	37
[R].SGSSGGQQPSGMKEGVKR.[Y]	2xAcetyl [K13(100); K17(100)]	Q9BRQ6	Q9BRQ6 [72-89]	Q9BRQ6 2xAcetyl [K84(100); K88(100)]	MICOS complex subunit MIC25 OS=Homo sapiens OX=9606 GN=CHCHD6 PE=1 SV=1	2	1860.89	1000	0.709		43437.1	30807.4		n/a	High	Medium	High	37
[K].NFEDVAFDEKK.[N]	1xAcetyl [K]	P07237	P07237 [376-386]		Protein disulfide-isomerase OS=Homo sapiens OX=9606 GN=P4HB PE=1 SV=3	1	1383.64	0.001		101518				High	n/a	n/a	High	37
[K].TLATWATKELR.[K]	1xAcetyl [K8(100)]	Q14974	Q14974 [860-870]	Q14974 1xAcetyl [K867(100)]	Importin subunit beta-1 OS=Homo sapiens OX=9606 GN=KPNB1 PE=1 SV=2	1	1331.73	1000	0.657		35171.1	23101.9		n/a	High	High	High	37
[R].VDSPMAYSSNGKVNDKR.[F]	1xOxidation [M5]; 2xAcetyl [K12(100); K16(100)]	Q16625	Q16625 [319-335]	Q16625 2xAcetyl [K330(100); K334(100)]	Occludin OS=Homo sapiens OX=9606 GN=OCLN PE=1 SV=1	2	1967.91	1000	0.898		175722	157834		n/a	High	High	High	37
[K].GSGKGSSKKGLSK.[S]	3xAcetyl [K4(100); K8(100); K9(100)]	Q5JTC6	Q5JTC6 [80-92]	Q5JTC6 3xAcetyl [K83(100); K87(100); K88(100)]	APC membrane recruitment protein 1 OS=Homo sapiens OX=9606 GN=AMER1 PE=1 SV=2	3	1346.73						No Quan Values	n/a	Medium	High	High	37
[K].IYTKTGDKGFSSTFTGER.[R]	2xAcetyl [K4(100); K8(100)]	Q96EY8	Q96EY8 [58-75]	Q96EY8 2xAcetyl [K61(100); K65(100)]	Corrinoid adenosyltransferase OS=Homo sapiens OX=9606 GN=MMAB PE=1 SV=1	2	2079	1000	0.72		449803	323784		n/a	High	High	High	37
[R].IPTQVGKKAGKM.[-]	1xOxidation [M12]; 3xAcetyl [K7(100); K8(100); K11(100)]	Q6WKZ4	Q6WKZ4 [1272-1283]	Q6WKZ4 3xAcetyl [K1278(100); K1279(100); K1282(100)]	Rab11 family-interacting protein 1 OS=Homo sapiens OX=9606 GN=RAB11FIP1 PE=1 SV=3	3	1399.76	1000	0.604		1.13713e+06	686974		n/a	High	High	High	37
[K].VYTPSISKPLAKGEVSGLTKDFR.[N]	3xAcetyl [K8(100); K12(100); K20(100)]	Q5VV42	Q5VV42 [497-519]	Q5VV42 3xAcetyl [K504(100); K508(100); K516(100)]	Threonylcarbamoyladenosine tRNA methylthiotransferase OS=Homo sapiens OX=9606 GN=CDKAL1 PE=1 SV=1	2	2619.4	1000	1.439		88736.1	127669		n/a	High	High	High	37
[K].GYTAEQVAAVKR.[V]	1xAcetyl [K11(100)]	Q9NXW2	Q9NXW2 [93-104]	Q9NXW2 1xAcetyl [K103(100)]	DnaJ homolog subfamily B member 12 OS=Homo sapiens OX=9606 GN=DNAJB12 PE=1 SV=5	1	1334.71	1000	1.191		30160.1	35926.5		n/a	High	High	High	37
[K].ECEGIVPVPLAEKLYSTKK.[R]	1xCarbamidomethyl [C2]; 2xAcetyl [K13(100); K]	P82932	P82932 [104-122]	P82932 2xAcetyl [K116(100); K]	28S ribosomal protein S6, mitochondrial OS=Homo sapiens OX=9606 GN=MRPS6 PE=1 SV=3	2	2245.18	1000	1.611		38975.3	62796.4		n/a	Peak Found	High	High	36
[R].VLYAYGYYTGEPSKR.[S]	1xAcetyl [K14(100)]	O14880	O14880 [98-112]	O14880 1xAcetyl [K111(100)]	Microsomal glutathione S-transferase 3 OS=Homo sapiens OX=9606 GN=MGST3 PE=1 SV=1	1	1808.89	0.001		67320.5				High	n/a	n/a	High	36
[R].VDSPMAYSSNGKVNDKR.[F]	2xAcetyl [K12(100); K16(100)]	Q16625	Q16625 [319-335]	Q16625 2xAcetyl [K330(100); K334(100)]	Occludin OS=Homo sapiens OX=9606 GN=OCLN PE=1 SV=1	2	1951.92	1000	0.992		120529	119584		n/a	High	High	High	36
[K].MIKPQTLASEKK.[-]	2xAcetyl [K11(100); K12(100)]	Q9BRX8	Q9BRX8 [218-229]	Q9BRX8 2xAcetyl [K228(100); K229(100)]	Peroxiredoxin-like 2A OS=Homo sapiens OX=9606 GN=PRXL2A PE=1 SV=3	1	1457.8	1000	0.832		239545	199410		n/a	Peak Found	High	High	36
[R].EVIDLLKPDQVEGIQKSGTKK.[L]	2xAcetyl [K16(98.9); K]	Q86UP2	Q86UP2 [250-270]	Q86UP2 2xAcetyl [K265(98.9); K]	Kinectin OS=Homo sapiens OX=9606 GN=KTN1 PE=1 SV=1	2	2409.32	1000	0.961		291766	280411		n/a	High	High	High	36
[R].EESLVEELSPASEKKPVPPSEGKSR.[L]	2xAcetyl [K14(86); K23(97.5)]	Q9BXK5	Q9BXK5 [418-442]	Q9BXK5 2xAcetyl [K431(86); K440(97.5)]	Bcl-2-like protein 13 OS=Homo sapiens OX=9606 GN=BCL2L13 PE=1 SV=1	2	2793.42	1000	0.861		116616	100374		n/a	Medium	High	High	36
[K].TCEESSFCKR.[Q]	2xCarbamidomethyl [C2; C8]; 1xAcetyl [K9(100)]	Q14697	Q14697 [40-49]	Q14697 1xAcetyl [K48(100)]	Neutral alpha-glucosidase AB OS=Homo sapiens OX=9606 GN=GANAB PE=1 SV=3	1	1345.55	0.001		98349.2				High	n/a	n/a	High	36
[R].SAAETVTKGGIMLPEK.[S]	1xOxidation [M12]; 1xAcetyl [K8(100)]	P61604	P61604 [21-36]	P61604 1xAcetyl [K28(100)]	10 kDa heat shock protein, mitochondrial OS=Homo sapiens OX=9606 GN=HSPE1 PE=1 SV=2	1	1689.87	1000	0.43		225504	96917.2		n/a	High	High	High	36
[R].LQQQQRPEDAEDGAEGGGKR.[G]	1xAcetyl [K19(100)]	Q08J23	Q08J23 [10-29]	Q08J23 1xAcetyl [K28(100)]	RNA cytosine C(5)-methyltransferase NSUN2 OS=Homo sapiens OX=9606 GN=NSUN2 PE=1 SV=2	1	2211.04	1000	0.787		68673.8	54047.6		n/a	High	Medium	High	36
[K].VETLMVPSKR.[Q]	1xAcetyl [K9(100)]	Q86UP2	Q86UP2 [181-190]	Q86UP2 1xAcetyl [K189(100)]	Kinectin OS=Homo sapiens OX=9606 GN=KTN1 PE=1 SV=1	1	1201.66	1000	0.902		149857	135146		n/a	High	High	High	36
[K].LQEKFAPKGPEEDHKA.[-]	2xAcetyl [K4(100); K8(100)]	Q9BRT2	Q9BRT2 [111-126]	Q9BRT2 2xAcetyl [K114(100); K118(100)]	Ubiquinol-cytochrome-c reductase complex assembly factor 2 OS=Homo sapiens OX=9606 GN=UQCC2 PE=1 SV=1	3	1907.95	1000	0.817		243289	198841		n/a	High	High	High	36
[K].VGGTSDVEVNEKK.[D]	1xAcetyl [K]	P10809	P10809 [406-418]		60 kDa heat shock protein, mitochondrial OS=Homo sapiens OX=9606 GN=HSPD1 PE=1 SV=2	1	1403.7	0.001		37677.8				High	n/a	n/a	High	36
[K].EAVLLLKK.[L]	1xAcetyl [K]	P36578	P36578 [166-173]		60S ribosomal protein L4 OS=Homo sapiens OX=9606 GN=RPL4 PE=1 SV=5	1	955.619	0.046	0.001	47781.5	2184.98			High	Peak Found	n/a	High	36
[R].GPLAESSDSGKK.[V]	1xAcetyl [K11(92.2)]	Q5HYK7	Q5HYK7 [123-134]	Q5HYK7 1xAcetyl [K133(92.2)]	SH3 domain-containing protein 19 OS=Homo sapiens OX=9606 GN=SH3D19 PE=1 SV=2	1	1217.6	1000	1.049		28576.4	29971		n/a	High	High	High	36
[K].ASLEKAGKSGVKK.[D]	2xAcetyl [K8(100); K]	P53985	P53985 [212-224]	P53985 2xAcetyl [K219(100); K]	Monocarboxylate transporter 1 OS=Homo sapiens OX=9606 GN=SLC16A1 PE=1 SV=3	3	1386.8	1000	0.932		515370	480105		n/a	High	High	High	36
[K].LPTEMEGKK.[M]	1xAcetyl [K]	Q9NWX6	Q9NWX6 [256-264]		Probable tRNA(His) guanylyltransferase OS=Homo sapiens OX=9606 GN=THG1L PE=1 SV=2	1	1074.55	1000	0.98		39605.9	38812.2		n/a	Medium	High	High	36
[K].TEILKK.[E]	1xAcetyl [K]	A4UGR9	A4UGR9 [1735-1740]		Xin actin-binding repeat-containing protein 2 OS=Homo sapiens OX=9606 GN=XIRP2 PE=1 SV=2	1	773.477	1.761	0.778	38729	68201.5	53076.5		Medium	Peak Found	High	High	36
[R].EAGGAFGKREQAEEER.[Y]	1xAcetyl [K8(100)]	Q9UII2	Q9UII2 [42-57]	Q9UII2 1xAcetyl [K49(100)]	ATPase inhibitor, mitochondrial OS=Homo sapiens OX=9606 GN=ATP5IF1 PE=1 SV=1	2	1805.84	1000	1.47		173424	254878		n/a	Peak Found	High	High	35
[K].IGIEIIKR.[T]	1xAcetyl [K7(100)]	P10809	P10809 [463-470]	P10809 1xAcetyl [K469(100)]	60 kDa heat shock protein, mitochondrial OS=Homo sapiens OX=9606 GN=HSPD1 PE=1 SV=2	1	983.625	0.076	0.826	451233	34182	28218.2		Medium	High	Peak Found	High	35
[K].LFTSTGLKK.[L]	1xAcetyl [K]	Q02952	Q02952 [519-527]		A-kinase anchor protein 12 OS=Homo sapiens OX=9606 GN=AKAP12 PE=1 SV=4	1	1036.6	1000	1.129		41890.5	47301.8		n/a	High	Medium	High	35
[K].AHKAATKIQASFR.[G]	2xAcetyl [K3(100); K7(100)]	P17677	P17677 [31-43]	P17677 2xAcetyl [K33(100); K37(100)]	Neuromodulin OS=Homo sapiens OX=9606 GN=GAP43 PE=1 SV=1	2	1512.83	1000	1.157		200575	232125		n/a	High	High	High	35
[K].TAKLQDFK.[S]	1xAcetyl [K3(100)]	P34897	P34897 [462-469]	P34897 1xAcetyl [K464(100)]	Serine hydroxymethyltransferase, mitochondrial OS=Homo sapiens OX=9606 GN=SHMT2 PE=1 SV=3	1	992.541	1000	0.957		121767	116507		n/a	High	High	High	35
[K].FLTLGSKFR.[Y]	1xAcetyl [K7(100)]	O43491; Q9Y2J2	O43491 [508-516]; Q9Y2J2 [399-407]	O43491 1xAcetyl [K514(100)]; Q9Y2J2 1xAcetyl [K405(100)]	Band 4.1-like protein 2 OS=Homo sapiens OX=9606 GN=EPB41L2 PE=1 SV=1 Band 4.1-like protein 3 OS=Homo sapiens OX=9606 GN=EPB41L3 PE=1 SV=2	1	1110.63	14.15	0.524	39182.9	554433	290378	Shared	Peak Found	High	High	High	35
[K].DLLEGQAKK.[-]	2xAcetyl [K8(100); K9(100)]	Q96DA6	Q96DA6 [108-116]	Q96DA6 2xAcetyl [K115(100); K116(100)]	Mitochondrial import inner membrane translocase subunit TIM14 OS=Homo sapiens OX=9606 GN=DNAJC19 PE=1 SV=3	1	1085.58	1000	0.823		2.15873e+06	1.77748e+06		n/a	High	High	High	35
[K].AEGAQNQGKK.[VGA]	1xAcetyl [K]	Q9P2E9	Q9P2E9 [262-271]; [312-321]; [332-341]; [342-351]; [352-361]; [362-371]; [372-381]; [382-391]; [402-411]; [412-421]; [422-431]; [432-441]; [442-451]; [452-461]; [462-471]; [482-491]; [492-501]		Ribosome-binding protein 1 OS=Homo sapiens OX=9606 GN=RRBP1 PE=1 SV=5	1	1072.54	1000	0.713		312620	222879		n/a	Medium	High	High	35
[R].KTQKIVIKK.[R]	2xAcetyl [K4(100); K8(94.1)]	O00559	O00559 [104-112]	O00559 2xAcetyl [K107(100); K111(94.1)]	Receptor-binding cancer antigen expressed on SiSo cells OS=Homo sapiens OX=9606 GN=EBAG9 PE=1 SV=1	3	1169.76	1000	0.771		40986.1	31601		n/a	High	High	High	35
[K].TTILYKLK.[LG]	1xAcetyl [K]	P61204; P18085; P62330	P61204 [31-38]; P18085 [31-38]; P62330 [27-34]		ADP-ribosylation factor 3 OS=Homo sapiens OX=9606 GN=ARF3 PE=1 SV=2 ADP-ribosylation factor 4 OS=Homo sapiens OX=9606 GN=ARF4 PE=1 SV=3 ADP-ribosylation factor 6 OS=Homo sapiens OX=9606 GN=ARF6 PE=1 SV=2	1	1021.63	0.079	0.918	178080	14012.9	12861.5	Shared	High	Peak Found	Peak Found	High	35
[R].FVNVVPTFGKK.[K]	1xAcetyl [K]	P62861	P62861 [116-126]		FAU ubiquitin-like and ribosomal protein S30 OS=Homo sapiens OX=9606 GN=FAU PE=1 SV=2	1	1277.73	0.001		143231				High	n/a	n/a	High	35
[K].WDTGENPIYKSAVTTVVNPKYEGK.[-]	3xAcetyl [K10(100); K20(100); K24(100)]	P05556	P05556 [775-798]	P05556 3xAcetyl [K784(100); K794(100); K798(100)]	Integrin beta-1 OS=Homo sapiens OX=9606 GN=ITGB1 PE=1 SV=2	2	2822.39	1000	0.89		224564	199900		n/a	High	High	High	35
[K].DFLGSSEESEKNLR.[N]	1xAcetyl [K11(100)]	Q15334	Q15334 [1036-1049]	Q15334 1xAcetyl [K1046(100)]	Lethal(2) giant larvae protein homolog 1 OS=Homo sapiens OX=9606 GN=LLGL1 PE=1 SV=3	1	1652.78	1000	0.592		47006.9	27821.4		n/a	High	High	High	35
[K].NQVAMNPTNTVFDAKR.[L]	1xAcetyl [K15(100)]	P11142	P11142 [57-72]	P11142 1xAcetyl [K71(100)]	Heat shock cognate 71 kDa protein OS=Homo sapiens OX=9606 GN=HSPA8 PE=1 SV=1	1	1847.91	0.094	1.312	397030	37368.6	49035.2		High	Peak Found	Peak Found	High	35
[R].ETEKTLTELNK.[C]	1xAcetyl [K4(100)]	O00161	O00161 [68-78]	O00161 1xAcetyl [K71(100)]	Synaptosomal-associated protein 23 OS=Homo sapiens OX=9606 GN=SNAP23 PE=1 SV=1	1	1347.7	2.31	0.673	15383.5	35543	23909.8		Peak Found	High	High	High	35
[K].SAPAPKKGSKK.[A]	3xAcetyl [K6(100); K7(99.5); K10(93.7)]	O60814; P06899	O60814 [7-17]; P06899 [7-17]	O60814 3xAcetyl [K12(100); K13(99.5); K16(93.7)]; P06899 3xAcetyl [K12(100); K13(99.5); K16(93.7)]	Histone H2B type 1-K OS=Homo sapiens OX=9606 GN=H2BC12 PE=1 SV=3 Histone H2B type 1-J OS=Homo sapiens OX=9606 GN=H2BC11 PE=1 SV=3	3	1224.69	1.156	0.805	198679	229608	184722	Shared	High	High	Peak Found	High	35
[K].LETDFKR.[S]	1xAcetyl [K6(100)]	Q96AJ9	Q96AJ9 [84-90]	Q96AJ9 1xAcetyl [K89(100)]	Vesicle transport through interaction with t-SNAREs homolog 1A OS=Homo sapiens OX=9606 GN=VTI1A PE=1 SV=2	1	950.494	0.528	1.142	18971.9	10015.2	11436.4		High	Peak Found	Peak Found	High	35
[K].ILQAGFKR.[M]	1xAcetyl [K7(100)]	Q15691	Q15691 [77-84]	Q15691 1xAcetyl [K83(100)]	Microtubule-associated protein RP/EB family member 1 OS=Homo sapiens OX=9606 GN=MAPRE1 PE=1 SV=3	1	974.578	0.513	0.702	123035	63142.4	44314.1		High	Peak Found	High	High	35
[R].ANAGKTLVKNNPK.[K]	2xAcetyl [K5(99.6); K]	Q15390	Q15390 [219-231]	Q15390 2xAcetyl [K223(99.6); K]	Mitochondrial fission regulator 1 OS=Homo sapiens OX=9606 GN=MTFR1 PE=1 SV=2	2	1438.8	1000	0.735		22654.8	16642.1		n/a	High	Peak Found	High	35
[K].AATKQVNKAHNR.[L]	2xAcetyl [K4(100); K8(100)]	Q86Y07	Q86Y07 [347-358]	Q86Y07 2xAcetyl [K350(100); K354(100)]	Serine/threonine-protein kinase VRK2 OS=Homo sapiens OX=9606 GN=VRK2 PE=1 SV=3	2	1421.76	1000	0.757		123007	93172.6		n/a	High	Medium	High	35
[K].KGEAEKK.[-]	3xAcetyl [K1(100); K6(100); K7(100)]	Q9H1K1	Q9H1K1 [161-167]	Q9H1K1 3xAcetyl [K161(100); K166(100); K167(100)]	Iron-sulfur cluster assembly enzyme ISCU, mitochondrial OS=Homo sapiens OX=9606 GN=ISCU PE=1 SV=2	2	915.478	1000	1.226		123657	151626		n/a	High	Peak Found	High	34
[K].QEVENFKK.[VL]	1xAcetyl [K]	Q6PKG0	Q6PKG0 [704-711]		La-related protein 1 OS=Homo sapiens OX=9606 GN=LARP1 PE=1 SV=2	1	1063.54						No Quan Values	n/a	High	n/a	High	34
[R].YLMEEDEDAYKK.[Q]	1xAcetyl [K]	P46777	P46777 [210-221]		60S ribosomal protein L5 OS=Homo sapiens OX=9606 GN=RPL5 PE=1 SV=3	1	1575.69	0.001		47203.1				High	n/a	n/a	High	34
[K].EKVSFKKK.[V]	3xAcetyl [K2(100); K6(100); K7(99.9)]	Q96ND0	Q96ND0 [263-270]	Q96ND0 3xAcetyl [K264(100); K268(100); K269(99.9)]	Protein FAM210A OS=Homo sapiens OX=9606 GN=FAM210A PE=1 SV=2	3	1119.64	1000	0.602		324476	195197		n/a	High	High	High	34
[R].SPTKAPHLQLIEGKK.[N]	2xAcetyl [K4(100); K]	O43491	O43491 [598-612]	O43491 2xAcetyl [K601(100); K]	Band 4.1-like protein 2 OS=Homo sapiens OX=9606 GN=EPB41L2 PE=1 SV=1	2	1730.98	1000	0.755		343183	259059		n/a	High	High	High	34
[K].KSFKLSGFSFKK.[N]	3xAcetyl [K1(100); K4(100); K11(92.2)]	P29966	P29966 [162-173]	P29966 3xAcetyl [K162(100); K165(100); K172(92.2)]	Myristoylated alanine-rich C-kinase substrate OS=Homo sapiens OX=9606 GN=MARCKS PE=1 SV=4	3	1529.84	1000	0.598		125848	75224.7		n/a	High	High	High	34
[R].QAVTNPNNTFYATKR.[L]	1xAcetyl [K14(100)]	P38646	P38646 [108-122]	P38646 1xAcetyl [K121(100)]	Stress-70 protein, mitochondrial OS=Homo sapiens OX=9606 GN=HSPA9 PE=1 SV=2	1	1766.88	1.467	0.001	88432.3	129694			High	High	n/a	High	34
[K].TQKIVIKKR.[E]	3xAcetyl [K3(100); K7(100); K8(100)]	O00559	O00559 [105-113]	O00559 3xAcetyl [K107(100); K111(100); K112(100)]	Receptor-binding cancer antigen expressed on SiSo cells OS=Homo sapiens OX=9606 GN=EBAG9 PE=1 SV=1	3	1239.78	1000	0.667		103604	69055.1		n/a	High	High	High	34
[R].DVASAAPEKAENPAGHGSKEVK.[G]	2xAcetyl [K9(100); K19(86.4)]	Q9Y2S7	Q9Y2S7 [106-127]	Q9Y2S7 2xAcetyl [K114(100); K124(86.4)]	Polymerase delta-interacting protein 2 OS=Homo sapiens OX=9606 GN=POLDIP2 PE=1 SV=1	2	2276.12	1000	0.619		303008	187451		n/a	High	Peak Found	High	34
[K].HLSASQKALK.[E]	1xAcetyl [K7(100)]	P13073	P13073 [54-63]	P13073 1xAcetyl [K60(100)]	Cytochrome c oxidase subunit 4 isoform 1, mitochondrial OS=Homo sapiens OX=9606 GN=COX4I1 PE=1 SV=1	1	1124.64	14.301	0.915	36273.1	518729	474833		Peak Found	Medium	High	High	34
[R].EFSGGSYSAKR.[Q]	1xAcetyl [K10(100)]	Q5VT25	Q5VT25 [1649-1659]	Q5VT25 1xAcetyl [K1658(100)]	Serine/threonine-protein kinase MRCK alpha OS=Homo sapiens OX=9606 GN=CDC42BPA PE=1 SV=1	1	1230.57	1000	0.826		45445.6	37524.6		n/a	Medium	High	High	34
[R].KDEKLLSFLK.[D]	2xAcetyl [K1(100); K4(100)]	Q9P032	Q9P032 [57-66]	Q9P032 2xAcetyl [K57(100); K60(100)]	NADH dehydrogenase [ubiquinone] 1 alpha subcomplex assembly factor 4 OS=Homo sapiens OX=9606 GN=NDUFAF4 PE=1 SV=1	2	1304.75	1000	0.516		78217	40387.5		n/a	High	High	High	34
[R].KQLATKAAR.[K]	1xAcetyl [K6(100)]	P68431	P68431 [19-27]	P68431 1xAcetyl [K24(100)]	Histone H3.1 OS=Homo sapiens OX=9606 GN=H3C1 PE=1 SV=2	2	1028.62	0.436	0.684	79036.2	34443.5	23574.4		High	Peak Found	Peak Found	High	34
[R].SLALGGKKD.[-]	2xAcetyl [K7(100); K8(100)]	Q96C36	Q96C36 [312-320]	Q96C36 2xAcetyl [K318(100); K319(100)]	Pyrroline-5-carboxylate reductase 2 OS=Homo sapiens OX=9606 GN=PYCR2 PE=1 SV=1	2	972.536	1000	0.756		4275299	3232858		n/a	Medium	High	High	34
[K].GAEITGKAIQKGASKLR.[E]	3xAcetyl [K7(100); K11(100); K15(100)]	Q8N0X7	Q8N0X7 [441-457]	Q8N0X7 3xAcetyl [K447(100); K451(100); K455(100)]	Spartin OS=Homo sapiens OX=9606 GN=SPART PE=1 SV=1	3	1854.04	1000	0.647		220859	142831		n/a	High	High	High	34
[R].KATKKTDKPR.[Q]	4xAcetyl [K1(100); K4(100); K5(100); K8(100)]	P42167; P42166	P42167 [94-103]; P42166 [94-103]	P42167 4xAcetyl [K94(100); K97(100); K98(100); K101(100)]; P42166 4xAcetyl [K94(100); K97(100); K98(100); K101(100)]	Lamina-associated polypeptide 2, isoforms beta/gamma OS=Homo sapiens OX=9606 GN=TMPO PE=1 SV=2 Lamina-associated polypeptide 2, isoform alpha OS=Homo sapiens OX=9606 GN=TMPO PE=1 SV=2	3	1340.75	1000	0.538		64117.5	34475	Shared	n/a	High	Medium	High	34
[K].VPAKKITAASKK.[A]	3xAcetyl [K4(100); K5(100); K11(92.7)]	P50914	P50914 [161-172]	P50914 3xAcetyl [K164(100); K165(100); K171(92.7)]	60S ribosomal protein L14 OS=Homo sapiens OX=9606 GN=RPL14 PE=1 SV=4	3	1367.83	1000	0.838		49049.7	41080.1		n/a	Peak Found	High	High	34
[R].VKGEAPAKSSTLR.[D]	2xAcetyl [K2(100); K8(100)]	Q9NTN3	Q9NTN3 [12-24]	Q9NTN3 2xAcetyl [K13(100); K19(100)]	UDP-glucuronic acid/UDP-N-acetylgalactosamine transporter OS=Homo sapiens OX=9606 GN=SLC35D1 PE=2 SV=1	2	1427.79	1000	0.745		32142.4	23957.3		n/a	High	Peak Found	High	34
[K].GLGKGGAKR.[H]	1xAcetyl [K8(99.8)]	P62805	P62805 [10-18]	P62805 1xAcetyl [K17(99.8)]	Histone H4 OS=Homo sapiens OX=9606 GN=H4C1 PE=1 SV=2	2	885.526	0.001		6631.53				High	n/a	n/a	High	34
[K].AAGKGPLATGGIKK.[S]	2xAcetyl [K4(100); K]	Q9Y2S6	Q9Y2S6 [47-60]	Q9Y2S6 2xAcetyl [K50(100); K]	Translation machinery-associated protein 7 OS=Homo sapiens OX=9606 GN=TMA7 PE=1 SV=1	2	1352.79	1000	0.819		33679.5	27594.1		n/a	High	Medium	High	34
[R].QENIAKAKR.[L]	2xAcetyl [K6(100); K8(100)]	Q7Z3B0	Q7Z3B0 [62-70]	Q7Z3B0 2xAcetyl [K67(100); K69(100)]	Small integral membrane protein 15 OS=Homo sapiens OX=9606 GN=SMIM15 PE=3 SV=1	2	1141.63	1000	1.189		30899.6	36735		n/a	Medium	High	High	34
[K].AAEEVEAKFK.[R]	1xAcetyl [K8(99.5)]	Q9NX63	Q9NX63 [166-175]	Q9NX63 1xAcetyl [K173(99.5)]	MICOS complex subunit MIC19 OS=Homo sapiens OX=9606 GN=CHCHD3 PE=1 SV=1	1	1163.59	0.393	0.552	152055	59728.7	32950.1		High	Peak Found	Medium	High	34
[K].TAVAPIERVKLLLQVQHASKQITADK.[Q]	1xAcetyl [K20(99.9)]	P05141	P05141 [24-49]	P05141 1xAcetyl [K43(99.9)]	ADP/ATP translocase 2 OS=Homo sapiens OX=9606 GN=SLC25A5 PE=1 SV=7	3	2899.67		1000			2.36597e+06		n/a	n/a	High	High	34
[K].QPTPPSEAAASKKKPGQKK.[S]	4xAcetyl [K12(100); K13(100); K14(100); K]	Q86UP2	Q86UP2 [151-169]	Q86UP2 4xAcetyl [K162(100); K163(100); K164(100); K]	Kinectin OS=Homo sapiens OX=9606 GN=KTN1 PE=1 SV=1	3	2146.15	1000	0.86		229922	197701		n/a	High	High	High	34
[R].RPKLPQTSDDEKKDF.[-]	2xAcetyl [K3(100); K13(92.8)]	Q9GZT3	Q9GZT3 [95-109]	Q9GZT3 2xAcetyl [K97(100); K107(92.8)]	SRA stem-loop-interacting RNA-binding protein, mitochondrial OS=Homo sapiens OX=9606 GN=SLIRP PE=1 SV=1	3	1887.94	1000	1.645		120398	198034		n/a	High	High	High	34
[K].SEKFAFQAEVNR.[M]	1xAcetyl [K3(100)]	P14625	P14625 [73-84]	P14625 1xAcetyl [K75(100)]	Endoplasmin OS=Homo sapiens OX=9606 GN=HSP90B1 PE=1 SV=1	1	1467.72	0.001		62795.4				High	n/a	n/a	High	33
[R].FQALQDNCKK.[I]	1xCarbamidomethyl [C8]; 1xAcetyl [K9(92.8)]	Q8N3C0	Q8N3C0 [303-312]	Q8N3C0 1xAcetyl [K311(92.8)]	Activating signal cointegrator 1 complex subunit 3 OS=Homo sapiens OX=9606 GN=ASCC3 PE=1 SV=3	1	1293.63	1000	1.181		75610.6	89283.1		n/a	High	Peak Found	High	33
[K].NKEMKESIKK.[F]	1xOxidation [M4]; 3xAcetyl [K2(100); K5(100); K9(95.8)]	O43615	O43615 [74-83]	O43615 3xAcetyl [K75(100); K78(100); K82(95.8)]	Mitochondrial import inner membrane translocase subunit TIM44 OS=Homo sapiens OX=9606 GN=TIMM44 PE=1 SV=2	3	1376.71	1000	0.891		211662	188586		n/a	High	High	High	33
[K].GFGGKFGVQTDR.[Q]	1xAcetyl [K5(100)]	Q14247	Q14247 [231-242]	Q14247 1xAcetyl [K235(100)]	Src substrate cortactin OS=Homo sapiens OX=9606 GN=CTTN PE=1 SV=2	1	1310.65	1000	0.753		114195	86029.3		n/a	High	High	High	33
[K].EEESAGGTKGSSKK.[A]	2xAcetyl [K9(100); K13(90.4)]	P61081	P61081 [13-26]	P61081 2xAcetyl [K21(100); K25(90.4)]	NEDD8-conjugating enzyme Ubc12 OS=Homo sapiens OX=9606 GN=UBE2M PE=1 SV=1	2	1478.7						No Quan Values	n/a	High	n/a	High	33
[R].EFVTAFKK.[G]	1xAcetyl [K]	P13667	P13667 [500-507]		Protein disulfide-isomerase A4 OS=Homo sapiens OX=9606 GN=PDIA4 PE=1 SV=2	1	1011.55	0.079	0.676	234733	18499.3	12514.5		High	High	Medium	High	33
[K].ALAMGYKPK.[A]	1xOxidation [M4]; 1xAcetyl [K7(100)]	P55084	P55084 [326-334]	P55084 1xAcetyl [K332(100)]	Trifunctional enzyme subunit beta, mitochondrial OS=Homo sapiens OX=9606 GN=HADHB PE=1 SV=3	0	1036.55	0.203	0.953	66193.4	13426.5	12796.2		Medium	High	Peak Found	High	33
[K].QTSGMEYKK.[T]	1xAcetyl [K8(94.6)]	P27824	P27824 [508-516]	P27824 1xAcetyl [K515(94.6)]	Calnexin OS=Homo sapiens OX=9606 GN=CANX PE=1 SV=2	1	1113.52	4.764	1.04	7094.37	33801	35155.1		Peak Found	Peak Found	High	High	33
[K].FNPETDYLTGTDGKK.[F]	1xAcetyl [K]	Q99798	Q99798 [507-521]		Aconitate hydratase, mitochondrial OS=Homo sapiens OX=9606 GN=ACO2 PE=1 SV=2	1	1727.81	6.169	0.637	76184.1	469986	299412		Medium	High	High	High	33
[R].SKVTAIKSLSIEIGHEVK.[T]	2xAcetyl [K2(100); K7(100)]	O15155	O15155 [41-58]	O15155 2xAcetyl [K42(100); K47(100)]	BET1 homolog OS=Homo sapiens OX=9606 GN=BET1 PE=1 SV=1	2	2023.14	1000	1.108		74050.8	82031.9		n/a	High	High	High	33
[K].VLEDSDLKK.[S]	1xAcetyl [K]	P11021	P11021 [345-353]		Endoplasmic reticulum chaperone BiP OS=Homo sapiens OX=9606 GN=HSPA5 PE=1 SV=2	1	1088.58	0.066	0.001	468053	30777.4			High	Peak Found	n/a	High	33
[K].QQSSKSGHKK.[Q]	2xAcetyl [K5(100); K]	Q9Y4C0	Q9Y4C0 [1624-1633]	Q9Y4C0 2xAcetyl [K1628(100); K]	Neurexin-3 OS=Homo sapiens OX=9606 GN=NRXN3 PE=1 SV=4	2	1198.62	1000	0.945		26247.3	24794.9		n/a	High	Peak Found	High	33
[K].TVTAMDVVYALKR.[Q]	1xOxidation [M5]; 1xAcetyl [K12(100)]	P62805	P62805 [81-93]	P62805 1xAcetyl [K92(100)]	Histone H4 OS=Homo sapiens OX=9606 GN=H4C1 PE=1 SV=2	1	1524.81	0.106	0.001	31830.9	3359.62			High	Peak Found	n/a	High	33
[R].SAGSFKR.[N]	1xAcetyl [K6(100)]	P21359	P21359 [2826-2832]	P21359 1xAcetyl [K2831(100)]	Neurofibromin OS=Homo sapiens OX=9606 GN=NF1 PE=1 SV=2	1	794.416	1000	1.015		43874.2	44549.7		n/a	High	High	High	33
[R].VVDLMAHMASKE.[-]	1xAcetyl [K11(100)]	P04406	P04406 [324-335]	P04406 1xAcetyl [K334(100)]	Glyceraldehyde-3-phosphate dehydrogenase OS=Homo sapiens OX=9606 GN=GAPDH PE=1 SV=3	1	1372.66	0.097	0.702	153739	14967.7	10514.8		High	Peak Found	Peak Found	High	33
[K].GKGMKNAMNMKDMK.[G]	3xAcetyl [K2(100); K5(100); K11(98.8)]	Q8N9I0	Q8N9I0 [99-112]	Q8N9I0 3xAcetyl [K100(100); K103(100); K109(98.8)]	Synaptotagmin-2 OS=Homo sapiens OX=9606 GN=SYT2 PE=1 SV=2	3	1709.78	1000	1.455		24534.9	35697.1		n/a	High	Peak Found	High	33
[K].VDSQKAATKQVNKAHNR.[L]	3xAcetyl [K5(100); K9(100); K13(100)]	Q86Y07	Q86Y07 [342-358]	Q86Y07 3xAcetyl [K346(100); K350(100); K354(100)]	Serine/threonine-protein kinase VRK2 OS=Homo sapiens OX=9606 GN=VRK2 PE=1 SV=3	3	2021.05	1000	0.988		56635	55982.8		n/a	High	Medium	High	33
[K].SMKMVAAAKYAR.[A]	2xOxidation [M2; M4]; 2xAcetyl [K3(100); K9(100)]	P36542	P36542 [47-58]	P36542 2xAcetyl [K49(100); K55(100)]	ATP synthase subunit gamma, mitochondrial OS=Homo sapiens OX=9606 GN=ATP5F1C PE=1 SV=1	2	1442.71	1000	0.331		86065.5	28521.2		n/a	High	Peak Found	High	33
[R].TEASEDDMGDKAPKR.[A]	2xAcetyl [K11(100); K14(100)]	Q9BRK0	Q9BRK0 [205-219]	Q9BRK0 2xAcetyl [K215(100); K218(100)]	Receptor expression-enhancing protein 2 OS=Homo sapiens OX=9606 GN=REEP2 PE=1 SV=2	2	1733.76	1000	0.897		32322	28984		n/a	Medium	High	High	33
[K].SKKENIKDEK.[T]	3xAcetyl [K2(100); K3(100); K7(92.4)]	Q99442	Q99442 [125-134]	Q99442 3xAcetyl [K126(100); K127(100); K131(92.4)]	Translocation protein SEC62 OS=Homo sapiens OX=9606 GN=SEC62 PE=1 SV=1	3	1344.7	1000	0.719		142623	102598		n/a	High	Peak Found	High	32
[R].YQGKNTYLEKIDGFR.[A]	2xAcetyl [K4(100); K10(100)]	O75127	O75127 [641-655]	O75127 2xAcetyl [K644(100); K650(100)]	Pentatricopeptide repeat-containing protein 1, mitochondrial OS=Homo sapiens OX=9606 GN=PTCD1 PE=1 SV=2	2	1915.95	1000	0.001		44155.8			n/a	High	n/a	High	32
[M].AGKQAVSASGKWLDGIR.[K]	1xAcetyl [N-Term]; 2xAcetyl [K3(100); K11(100)]	P14927	P14927 [2-18]	P14927 1xAcetyl [N-Term]; 2xAcetyl [K4(100); K12(100)]	Cytochrome b-c1 complex subunit 7 OS=Homo sapiens OX=9606 GN=UQCRB PE=1 SV=2	2	1869.98	1000	0.628		76062.4	47798.3		n/a	High	High	High	32
[K].KPFKLSGLSFKR.[N]	3xAcetyl [K1(100); K4(100); K11(100)]	P49006	P49006 [96-107]	P49006 3xAcetyl [K96(100); K99(100); K106(100)]	MARCKS-related protein OS=Homo sapiens OX=9606 GN=MARCKSL1 PE=1 SV=2	2	1533.88	1000	0.459		170940	78488.1		n/a	High	High	High	32
[R].GYPTIKFFR.[N]	1xAcetyl [K6(100)]	P07237	P07237 [98-106]	P07237 1xAcetyl [K103(100)]	Protein disulfide-isomerase OS=Homo sapiens OX=9606 GN=P4HB PE=1 SV=3	1	1170.63	0.109	0.001	85987.1	9413.7			High	Peak Found	n/a	High	32
[K].VPQASAMKR.[S]	1xAcetyl [K8(100)]	Q96HN2	Q96HN2 [80-88]	Q96HN2 1xAcetyl [K87(100)]	Adenosylhomocysteinase 3 OS=Homo sapiens OX=9606 GN=AHCYL2 PE=1 SV=1	1	1029.55	1000	1.715		47935.7	82191.7		n/a	High	Peak Found	High	32
[K].KFLTLGSKFR.[Y]	2xAcetyl [K1(100); K8(100)]	Q9Y2J2	Q9Y2J2 [398-407]	Q9Y2J2 2xAcetyl [K398(100); K405(100)]	Band 4.1-like protein 3 OS=Homo sapiens OX=9606 GN=EPB41L3 PE=1 SV=2	2	1280.74	1000	0.457		11879.1	5427.46		n/a	High	Peak Found	High	32
[R].SGEPQTFTLKFK.[R]	1xAcetyl [K10(99.2)]	P05556	P05556 [125-136]	P05556 1xAcetyl [K134(99.2)]	Integrin beta-1 OS=Homo sapiens OX=9606 GN=ITGB1 PE=1 SV=2	1	1424.74	0.001		28420.2				High	n/a	n/a	High	32
[K].TIAPALVSKK.[L]	1xAcetyl [K]	P06733	P06733 [72-81]		Alpha-enolase OS=Homo sapiens OX=9606 GN=ENO1 PE=1 SV=2	1	1069.66	0.001		54872.8				High	n/a	n/a	High	32
[K].TTWGDGGENSPCNVVSKQPGPVTNGQLQQPTTGAASGGYIKR.[I]	1xCarbamidomethyl [C12]; 2xAcetyl [K17(100); K41(100)]	O00161	O00161 [101-142]	O00161 2xAcetyl [K117(100); K141(100)]	Synaptosomal-associated protein 23 OS=Homo sapiens OX=9606 GN=SNAP23 PE=1 SV=1	2	4399.1	1000	0.192		111636	21461.6		n/a	High	Medium	High	32
[R].KWGLGPKASQK.[K]	1xAcetyl [K7(99.4)]	O60832	O60832 [379-389]	O60832 1xAcetyl [K385(99.4)]	H/ACA ribonucleoprotein complex subunit DKC1 OS=Homo sapiens OX=9606 GN=DKC1 PE=1 SV=3	2	1241.7	0.747	0.669	97457.7	72778.5	48709.6		High	Medium	Medium	High	32
[R].QAKGDAEEMAQKK.[Q]	2xAcetyl [K3(100); K12(91.1)]	O43491	O43491 [124-136]	O43491 2xAcetyl [K126(100); K135(91.1)]	Band 4.1-like protein 2 OS=Homo sapiens OX=9606 GN=EPB41L2 PE=1 SV=1	2	1517.73	7.122	0.643	9595.68	68344.4	43974.2		Peak Found	High	Medium	High	32
[K].LGKPFK.[Y]	1xAcetyl [K3(99.1)]	P63172	P63172 [57-62]	P63172 1xAcetyl [K59(99.1)]	Dynein light chain Tctex-type 1 OS=Homo sapiens OX=9606 GN=DYNLT1 PE=1 SV=1	0	731.445	1000	0.886		78008.2	69082.4		n/a	High	Peak Found	High	32
[K].IGGIFAFKVK.[D]	1xAcetyl [K]	P22307	P22307 [455-464]		Sterol carrier protein 2 OS=Homo sapiens OX=9606 GN=SCP2 PE=1 SV=2	1	1121.67	0.086	0.001	51904.1	4481.04			High	Peak Found	n/a	High	32
[K].GKFDGAKGPAKVAR.[K]	3xAcetyl [K2(100); K7(100); K11(100)]	O15347	O15347 [164-177]	O15347 3xAcetyl [K165(100); K170(100); K174(100)]	High mobility group protein B3 OS=Homo sapiens OX=9606 GN=HMGB3 PE=1 SV=4	3	1527.83	1000	0.535		21016.3	11239.4		n/a	High	Medium	High	32
[R].FLQDYFDGNLKR.[Y]	1xAcetyl [K11(100)]	P30101	P30101 [352-363]	P30101 1xAcetyl [K362(100)]	Protein disulfide-isomerase A3 OS=Homo sapiens OX=9606 GN=PDIA3 PE=1 SV=4	1	1557.77	0.001		124826				High	n/a	n/a	High	32
[K].KPFKLSGLSFKR.[N]	1xAcetyl [K11(100)]	P49006	P49006 [96-107]	P49006 1xAcetyl [K106(100)]	MARCKS-related protein OS=Homo sapiens OX=9606 GN=MARCKSL1 PE=1 SV=2	2	1449.86	1000	3.735		14412	53824.4		n/a	Peak Found	High	High	32
[R].AKFEELNMDLFR.[S]	1xAcetyl [K2(100)]	P11021	P11021 [325-336]	P11021 1xAcetyl [K326(100)]	Endoplasmic reticulum chaperone BiP OS=Homo sapiens OX=9606 GN=HSPA5 PE=1 SV=2	1	1554.76	0.001		52348.8				High	n/a	n/a	High	32
[R].SGKYDLDFK.[S]	1xAcetyl [K3(100)]	P06733	P06733 [254-262]	P06733 1xAcetyl [K256(100)]	Alpha-enolase OS=Homo sapiens OX=9606 GN=ENO1 PE=1 SV=2	1	1114.54	0.001	1000	65350.4		6128.54		High	n/a	Peak Found	High	32
[R].GFENIMKR.[Q]	1xAcetyl [K7(100)]	Q6NUQ4	Q6NUQ4 [63-70]	Q6NUQ4 1xAcetyl [K69(100)]	Transmembrane protein 214 OS=Homo sapiens OX=9606 GN=TMEM214 PE=1 SV=2	1	1036.52	1000	1.279		97549.1	124721		n/a	High	High	High	32
[K].SLETSAFVKSYK.[N]	1xAcetyl [K9(91)]	Q9HB40	Q9HB40 [408-419]	Q9HB40 1xAcetyl [K416(91)]	Retinoid-inducible serine carboxypeptidase OS=Homo sapiens OX=9606 GN=SCPEP1 PE=1 SV=1	1	1401.73	0.001		11993.5				High	n/a	n/a	High	31
[R].EENTSNESTDVTKGDSKNAK.[K]	2xAcetyl [K17(93.9); K]	Q09472	Q09472 [1530-1549]	Q09472 2xAcetyl [K1546(93.9); K]	Histone acetyltransferase p300 OS=Homo sapiens OX=9606 GN=EP300 PE=1 SV=2	2	2238	9.621	1.654	16408.1	157861	261053		Peak Found	High	Peak Found	High	31
[R].IINEPTAAAIAYGLDKR.[E]	1xAcetyl [K16(100)]	P11021	P11021 [198-214]	P11021 1xAcetyl [K213(100)]	Endoplasmic reticulum chaperone BiP OS=Homo sapiens OX=9606 GN=HSPA5 PE=1 SV=2	1	1858.01	0.098	0.001	79130.8	7720.63			High	Peak Found	n/a	High	31
[R].GAAGIAGPK.[G]	1xAcetyl [K9(100)]	P02458	P02458 [756-764]	P02458 1xAcetyl [K764(100)]	Collagen alpha-1(II) chain OS=Homo sapiens OX=9606 GN=COL2A1 PE=1 SV=3	0	783.436	0.967	0.916	926673	896306	820674		Medium	High	High	High	31
[K].CASLQKFGER.[A]	1xCarbamidomethyl [C1]; 1xAcetyl [K6(100)]	P02768	P02768 [224-233]	P02768 1xAcetyl [K229(100)]	Albumin OS=Homo sapiens OX=9606 GN=ALB PE=1 SV=2	1	1237.6	0.001		116716				High	n/a	n/a	High	31
[K].TGIEQGSDAGYLCESQKFGELVMTK.[E]	1xCarbamidomethyl [C13]; 1xOxidation [M23]; 1xAcetyl [K17(100)]	P40939	P40939 [310-334]	P40939 1xAcetyl [K326(100)]	Trifunctional enzyme subunit alpha, mitochondrial OS=Homo sapiens OX=9606 GN=HADHA PE=1 SV=2	1	2806.29	0.001		48941.8				High	n/a	n/a	High	31
[K].VHVIFNYK.[G]	1xAcetyl [K8(100)]	P27797	P27797 [144-151]	P27797 1xAcetyl [K151(100)]	Calreticulin OS=Homo sapiens OX=9606 GN=CALR PE=1 SV=1	0	1061.58	0.001		98528.9				High	n/a	n/a	High	31
[K].YSDKSAEKSPFPEEK.[S]	2xAcetyl [K4(100); K8(100)]	Q9NP80	Q9NP80 [160-174]	Q9NP80 2xAcetyl [K163(100); K167(100)]	Calcium-independent phospholipase A2-gamma OS=Homo sapiens OX=9606 GN=PNPLA8 PE=1 SV=1	2	1825.85	10.288	1.019	7306.23	75168.4	76614.4		Peak Found	Peak Found	High	High	31
[K].IFKKPLKK.[-]	4xAcetyl [K3(100); K4(100); K7(100); K8(100)]	Q13586	Q13586 [678-685]	Q13586 4xAcetyl [K680(100); K681(100); K684(100); K685(100)]	Stromal interaction molecule 1 OS=Homo sapiens OX=9606 GN=STIM1 PE=1 SV=3	2	1169.73	1000	0.629		235938	148457		n/a	Medium	High	High	31
[R].ALLQQQPEDDSKR.[S]	1xAcetyl [K12(100)]	Q9UHB9	Q9UHB9 [405-417]	Q9UHB9 1xAcetyl [K416(100)]	Signal recognition particle subunit SRP68 OS=Homo sapiens OX=9606 GN=SRP68 PE=1 SV=2	1	1569.79	0.001		53584.4				High	n/a	n/a	High	31
[R].NGVGGMAKEATMKGSSSASIVKGQHEMSEMDGR.[W]	3xAcetyl [K8(100); K13(100); K22(100)]	Q14126	Q14126 [685-717]	Q14126 3xAcetyl [K692(100); K697(100); K706(100)]	Desmoglein-2 OS=Homo sapiens OX=9606 GN=DSG2 PE=1 SV=2	3	3493.58	1000	1.489		18878.5	28116.8		n/a	Peak Found	High	High	31
[K].VEGFPTIYFAPSGDKK.[N]	1xAcetyl [K]	P13667	P13667 [597-612]		Protein disulfide-isomerase A4 OS=Homo sapiens OX=9606 GN=PDIA4 PE=1 SV=2	1	1797.91	0.001		8754.71				High	n/a	n/a	High	31
[K].KAVTKAQK.[K]	2xAcetyl [K1(100); K5(99.2)]	O60814; P06899	O60814 [17-24]; P06899 [17-24]	O60814 2xAcetyl [K17(100); K21(99.2)]; P06899 2xAcetyl [K17(100); K21(99.2)]	Histone H2B type 1-K OS=Homo sapiens OX=9606 GN=H2BC12 PE=1 SV=3 Histone H2B type 1-J OS=Homo sapiens OX=9606 GN=H2BC11 PE=1 SV=3	2	957.573	0.172	0.443	639967	110238	48871.4	Shared	High	Medium	Peak Found	High	31
[K].HAAKKVVKGLDR.[V]	3xAcetyl [K4(100); K5(100); K8(100)]	Q7L0J3	Q7L0J3 [25-36]	Q7L0J3 3xAcetyl [K28(100); K29(100); K32(100)]	Synaptic vesicle glycoprotein 2A OS=Homo sapiens OX=9606 GN=SV2A PE=1 SV=1	3	1447.84	1000	0.786		376487	295908		n/a	High	Peak Found	High	31
[R].MVNHFIAEFKR.[K]	1xOxidation [M1]; 1xAcetyl [K10(100)]	P11142	P11142 [237-247]	P11142 1xAcetyl [K246(100)]	Heat shock cognate 71 kDa protein OS=Homo sapiens OX=9606 GN=HSPA8 PE=1 SV=1	1	1449.73	0.093	0.73	191862	17814.8	13001.5		High	Peak Found	Peak Found	High	31
[K].EIAEKLGFK.[H]	1xAcetyl [K5(99.9)]	O95299	O95299 [76-84]	O95299 1xAcetyl [K80(99.9)]	NADH dehydrogenase [ubiquinone] 1 alpha subcomplex subunit 10, mitochondrial OS=Homo sapiens OX=9606 GN=NDUFA10 PE=1 SV=1	1	1076.6	1.178	0.93	32274.3	38006.9	35360.9		High	High	High	High	31
[K].FGKHGGTIPIVPTAEFQDR.[I]	1xAcetyl [K3(100)]	P00367	P00367 [478-496]	P00367 1xAcetyl [K480(100)]	Glutamate dehydrogenase 1, mitochondrial OS=Homo sapiens OX=9606 GN=GLUD1 PE=1 SV=2	1	2112.09	19.234	0.616	13979.8	268889	165740		Peak Found	High	Medium	High	31
[K].AQAAAPASVPAQAPKR.[T]	1xAcetyl [K15(100)]	P47914	P47914 [135-150]	P47914 1xAcetyl [K149(100)]	60S ribosomal protein L29 OS=Homo sapiens OX=9606 GN=RPL29 PE=1 SV=2	1	1575.86	1000	0.001		29831.1			n/a	High	High	High	31
[R].KEYDALKAAKR.[E]	3xAcetyl [K1(100); K7(100); K10(100)]	Q96AG4	Q96AG4 [201-211]	Q96AG4 3xAcetyl [K201(100); K207(100); K210(100)]	Leucine-rich repeat-containing protein 59 OS=Homo sapiens OX=9606 GN=LRRC59 PE=1 SV=1	3	1418.76						No Quan Values	n/a	High	n/a	High	31
[K].MIKPQTLASEKK.[-]	1xOxidation [M1]; 2xAcetyl [K11(100); K12(100)]	Q9BRX8	Q9BRX8 [218-229]	Q9BRX8 2xAcetyl [K228(100); K229(100)]	Peroxiredoxin-like 2A OS=Homo sapiens OX=9606 GN=PRXL2A PE=1 SV=3	1	1473.8	1000	0.69		163472	112870		n/a	Peak Found	High	High	31
[R].APTTMKK.[F]	1xAcetyl [K7(91.7)]	P08240	P08240 [132-138]	P08240 1xAcetyl [K138(91.7)]	Signal recognition particle receptor subunit alpha OS=Homo sapiens OX=9606 GN=SRPRA PE=1 SV=2	1	818.444	1000	1.245		76504.2	95267.1		n/a	Medium	High	High	31
[R].VVLELKADVVPK.[T]	1xAcetyl [K6(100)]	P30405	P30405 [62-73]	P30405 1xAcetyl [K67(100)]	Peptidyl-prolyl cis-trans isomerase F, mitochondrial OS=Homo sapiens OX=9606 GN=PPIF PE=1 SV=1	1	1351.82	0.001		40329.1				High	n/a	n/a	High	31
[K].TAELLNACKK.[L]	1xCarbamidomethyl [C8]; 1xAcetyl [K9(93.2)]	Q6PI48	Q6PI48 [145-154]	Q6PI48 1xAcetyl [K153(93.2)]	Aspartate--tRNA ligase, mitochondrial OS=Homo sapiens OX=9606 GN=DARS2 PE=1 SV=1	1	1189.62	3.819	0.663	19235.8	73456.6	48715.4		Medium	High	Medium	High	31
[R].KKLSEKPKPNGR.[T]	4xAcetyl [K1(100); K2(100); K6(100); K8(100)]	Q86UE4	Q86UE4 [120-131]	Q86UE4 4xAcetyl [K120(100); K121(100); K125(100); K127(100)]	Protein LYRIC OS=Homo sapiens OX=9606 GN=MTDH PE=1 SV=2	2	1549.87	1000	0.571		70758.5	40405.4		n/a	High	High	High	31
[K].EKKQKPVLEEQVIK.[E]	2xAcetyl [K2(100); K3(100)]	Q86UP2	Q86UP2 [118-131]	Q86UP2 2xAcetyl [K119(100); K120(100)]	Kinectin OS=Homo sapiens OX=9606 GN=KTN1 PE=1 SV=1	2	1780.02	1000	1.062		100214	106477		n/a	High	High	High	31
[K].GEGAPIQGKK.[A]	1xAcetyl [K]	Q9P2E9	Q9P2E9 [540-549]		Ribosome-binding protein 1 OS=Homo sapiens OX=9606 GN=RRBP1 PE=1 SV=5	1	1026.56						No Quan Values	n/a	Medium	High	High	31
[K].LGGSAVISLEGKPL.[-]	1xAcetyl [K12(100)]	P23528	P23528 [153-166]	P23528 1xAcetyl [K164(100)]	Cofilin-1 OS=Homo sapiens OX=9606 GN=CFL1 PE=1 SV=3	0	1382.79	0.101	0.398	196541	19806.8	7885.7		High	Peak Found	Peak Found	High	31
[K].GDSKNAKKK.[N]	3xAcetyl [K4(100); K7(99.7); K]	Q09472	Q09472 [1543-1551]	Q09472 3xAcetyl [K1546(100); K1549(99.7); K]	Histone acetyltransferase p300 OS=Homo sapiens OX=9606 GN=EP300 PE=1 SV=2	3	1101.59	12.868	1.387	33507.9	431195	597946		Medium	High	Medium	High	31
[K].VDLVLSGKR.[D]	1xAcetyl [K8(100)]	Q7Z2K8	Q7Z2K8 [281-289]	Q7Z2K8 1xAcetyl [K288(100)]	G protein-regulated inducer of neurite outgrowth 1 OS=Homo sapiens OX=9606 GN=GPRIN1 PE=1 SV=2	1	1028.61	1000	0.741		44444.9	32946.8		n/a	High	High	High	31
[K].VTGSLETKYR.[W]	1xAcetyl [K8(100)]	P21796	P21796 [54-63]	P21796 1xAcetyl [K61(100)]	Voltage-dependent anion-selective channel protein 1 OS=Homo sapiens OX=9606 GN=VDAC1 PE=1 SV=2	1	1195.63	0.001		53704				High	n/a	n/a	High	31
[R].LTDYISKVK.[E]	1xAcetyl [K7(100)]	O75915	O75915 [179-187]	O75915 1xAcetyl [K185(100)]	PRA1 family protein 3 OS=Homo sapiens OX=9606 GN=ARL6IP5 PE=1 SV=1	1	1108.62	1000	1.084		21502.8	23312.3		n/a	Medium	High	High	31
[R].SSNVSYKYSK.[V]	1xAcetyl [K7(88.2)]	P11717	P11717 [2346-2355]	P11717 1xAcetyl [K2352(88.2)]	Cation-independent mannose-6-phosphate receptor OS=Homo sapiens OX=9606 GN=IGF2R PE=1 SV=3	1	1204.58	1000	0.975		46233.8	45077.4		n/a	High	High	High	31
[K].YALTGDEVKK.[I]	1xAcetyl [K]	P62701	P62701 [54-63]		40S ribosomal protein S4, X isoform OS=Homo sapiens OX=9606 GN=RPS4X PE=1 SV=2	1	1165.61	0.001		56569.9				High	n/a	n/a	High	30
[K].KAEGSPSEGKK.[A]	1xAcetyl [K]	Q9P2E9	Q9P2E9 [569-579]		Ribosome-binding protein 1 OS=Homo sapiens OX=9606 GN=RRBP1 PE=1 SV=5	2	1159.6	1000	0.001		15771.7			n/a	High	Medium	High	30
[R].MVNHFIAEFKR.[K]	1xAcetyl [K10(100)]	P11142	P11142 [237-247]	P11142 1xAcetyl [K246(100)]	Heat shock cognate 71 kDa protein OS=Homo sapiens OX=9606 GN=HSPA8 PE=1 SV=1	1	1433.74	0.144	0.891	178300	25690.3	22897.4		High	Peak Found	High	High	30
[K].ITAASKK.[A]	1xAcetyl [K]	P50914	P50914 [166-172]		60S ribosomal protein L14 OS=Homo sapiens OX=9606 GN=RPL14 PE=1 SV=4	1	760.456	1000	0.958		104034	99658.6		n/a	High	Medium	High	30
[R].GKEDAGKAFAS.[-]	2xAcetyl [K2(100); K7(100)]	O15258	O15258 [186-196]	O15258 2xAcetyl [K187(100); K192(100)]	Protein RER1 OS=Homo sapiens OX=9606 GN=RER1 PE=1 SV=1	2	1164.55	1000	0.627		259496	162736		n/a	High	High	High	30
[R].FLNAENAQKFK.[T]	1xAcetyl [K9(99.5)]	P43487	P43487 [142-152]	P43487 1xAcetyl [K150(99.5)]	Ran-specific GTPase-activating protein OS=Homo sapiens OX=9606 GN=RANBP1 PE=1 SV=1	1	1351.7	0.201	1.275	177072	35568.3	45350.6		High	Peak Found	Medium	High	30
[R].IINEPTAAAIAYGLDKK.[GV]	1xAcetyl [K]	P11142	P11142 [172-188]		Heat shock cognate 71 kDa protein OS=Homo sapiens OX=9606 GN=HSPA8 PE=1 SV=1	1	1830	0.096	0.716	78428.9	7530.01	5390.46		High	Peak Found	Peak Found	High	30
[R].ASKGTGKR.[R]	2xAcetyl [K3(100); K7(100)]	Q27J81	Q27J81 [1214-1221]	Q27J81 2xAcetyl [K1216(100); K1220(100)]	Inverted formin-2 OS=Homo sapiens OX=9606 GN=INF2 PE=1 SV=2	2	888.49	1000	0.911		179759	163796		n/a	High	High	High	30
[K].DGGFCEVCKK.[L]	2xCarbamidomethyl [C5; C8]; 1xAcetyl [K]	P07602	P07602 [405-414]		Prosaposin OS=Homo sapiens OX=9606 GN=PSAP PE=1 SV=2	1	1241.53	0.091	0.001	241740	21945.5			High	Peak Found	n/a	High	30
[K].DLASKAATKK.[Q]	2xAcetyl [K5(99.3); K9(92.5)]	Q9Y255	Q9Y255 [202-211]	Q9Y255 2xAcetyl [K206(99.3); K210(92.5)]	PRELI domain-containing protein 1, mitochondrial OS=Homo sapiens OX=9606 GN=PRELID1 PE=1 SV=1	2	1116.63	1000	0.777		193484	150259		n/a	High	Medium	High	30
[K].FVLSSGKFYGDEEKDK.[G]	1xAcetyl [K7(100)]	P27797	P27797 [49-64]	P27797 1xAcetyl [K55(100)]	Calreticulin OS=Homo sapiens OX=9606 GN=CALR PE=1 SV=1	2	1890.91	0.098	0.697	92204.5	9048.22	6310.73		High	Peak Found	Peak Found	High	30
[M].AGVLKKTTGLVGLAVCNTPHER.[L]	1xCarbamidomethyl [C16]; 1xAcetyl [K]	Q16718	Q16718 [2-23]		NADH dehydrogenase [ubiquinone] 1 alpha subcomplex subunit 5 OS=Homo sapiens OX=9606 GN=NDUFA5 PE=1 SV=3	2	2363.29		1000			29810.8		n/a	n/a	High	High	30
[K].QTSGMEYKK.[T]	1xOxidation [M5]; 1xAcetyl [K]	P27824	P27824 [508-516]		Calnexin OS=Homo sapiens OX=9606 GN=CANX PE=1 SV=2	1	1129.52	2.66	0.915	13277.1	35313.5	32311.7		Peak Found	Peak Found	High	High	30
[R].VYALPEDLVEVKPK.[M]	1xAcetyl [K]	P13797	P13797 [600-613]		Plastin-3 OS=Homo sapiens OX=9606 GN=PLS3 PE=1 SV=4	0	1641.91	0.001		28132.8				High	n/a	n/a	High	30
[K].AIQKGASKLR.[E]	2xAcetyl [K4(100); K8(100)]	Q8N0X7	Q8N0X7 [448-457]	Q8N0X7 2xAcetyl [K451(100); K455(100)]	Spartin OS=Homo sapiens OX=9606 GN=SPART PE=1 SV=1	2	1155.68	1000	0.766		393775	301619		n/a	High	High	High	30
[R].VKLLLQVQHASKQITADK.[Q]	1xAcetyl [K12(100)]	P05141	P05141 [32-49]	P05141 1xAcetyl [K43(100)]	ADP/ATP translocase 2 OS=Homo sapiens OX=9606 GN=SLC25A5 PE=1 SV=7	2	2062.2	1000	9.527		17665.9	168302		n/a	Peak Found	High	High	30
[R].FQAHQQQGNKAEKAGSKEQGPR.[Q]	2xAcetyl [K13(84.5); K17(100)]	Q9HCU5	Q9HCU5 [95-116]	Q9HCU5 2xAcetyl [K107(84.5); K111(100)]	Prolactin regulatory element-binding protein OS=Homo sapiens OX=9606 GN=PREB PE=1 SV=2	3	2508.23	1.905	1.165	38473.8	73308.8	85376.1		Peak Found	High	Medium	High	30
[K].LIELQAGKK.[S]	1xAcetyl [K8(93.7)]	P14314	P14314 [159-167]	P14314 1xAcetyl [K166(93.7)]	Glucosidase 2 subunit beta OS=Homo sapiens OX=9606 GN=PRKCSH PE=1 SV=2	1	1041.63	0.001		27569.9				High	n/a	n/a	High	30
[R].VTSSEPPNPASSSKSEKR.[E]	2xAcetyl [K14(100); K17(100)]	Q92575	Q92575 [446-463]	Q92575 2xAcetyl [K459(100); K462(100)]	UBX domain-containing protein 4 OS=Homo sapiens OX=9606 GN=UBXN4 PE=1 SV=2	2	1971.96	1000	1.041		144728	150638		n/a	Medium	High	High	30
[R].AKVVGKKLVK.[E]	2xAcetyl [K2(100); K6(92.6)]	P35625	P35625 [44-53]	P35625 2xAcetyl [K45(100); K49(92.6)]	Metalloproteinase inhibitor 3 OS=Homo sapiens OX=9606 GN=TIMP3 PE=1 SV=2	3	1153.77	1.424	5.222	23020.5	32778.7	171163		Peak Found	Peak Found	High	High	30
[R].GQQVHGKMER.[V]	1xOxidation [M8]; 1xAcetyl [K7(100)]	O95210	O95210 [244-253]	O95210 1xAcetyl [K250(100)]	Starch-binding domain-containing protein 1 OS=Homo sapiens OX=9606 GN=STBD1 PE=1 SV=1	1	1227.59	1000	0.862		129966	112063		n/a	High	Medium	High	30
[K].LLLQVQHASKQITADK.[Q]	1xAcetyl [K10(100)]	P05141	P05141 [34-49]	P05141 1xAcetyl [K43(100)]	ADP/ATP translocase 2 OS=Homo sapiens OX=9606 GN=SLC25A5 PE=1 SV=7	1	1835.04	1000	4.85		111998	543182		n/a	High	Peak Found	High	30
[K].KGYEVIYLTEPVDEYCIQALPEFDGKR.[F]	1xCarbamidomethyl [C16]; 1xAcetyl [K26(100)]	P14625	P14625 [561-587]	P14625 1xAcetyl [K586(100)]	Endoplasmin OS=Homo sapiens OX=9606 GN=HSP90B1 PE=1 SV=1	2	3274.6	0.026	0.001	95711.6	2492.78			High	Peak Found	n/a	High	30
[R].AHQVVEDGYEFFAKR.[Q]	1xAcetyl [K14(100)]	P62136	P62136 [247-261]	P62136 1xAcetyl [K260(100)]	Serine/threonine-protein phosphatase PP1-alpha catalytic subunit OS=Homo sapiens OX=9606 GN=PPP1CA PE=1 SV=1	1	1837.89	0.001		20930.7				High	n/a	n/a	High	30
[K].SKKENIKDEK.[T]	2xAcetyl [K7(91.5); K]	Q99442	Q99442 [125-134]	Q99442 2xAcetyl [K131(91.5); K]	Translocation protein SEC62 OS=Homo sapiens OX=9606 GN=SEC62 PE=1 SV=1	3	1302.69	1000	0.839		21548.8	18069.6		n/a	High	Peak Found	High	30
[R].LAVLSSSLTHWKK.[L]	1xAcetyl [K]	Q6IAA8	Q6IAA8 [92-104]		Ragulator complex protein LAMTOR1 OS=Homo sapiens OX=9606 GN=LAMTOR1 PE=1 SV=2	1	1511.86	3.928	0.682	21030.9	82607.3	56375.7		Peak Found	Peak Found	High	High	30
[K].LTLDTIFVPNTGKK.[S]	1xAcetyl [K]	Q9Y277	Q9Y277 [97-110]		Voltage-dependent anion-selective channel protein 3 OS=Homo sapiens OX=9606 GN=VDAC3 PE=1 SV=1	1	1588.89	0.001		14794.5				High	n/a	n/a	High	29
[K].ISPAALKK.[T]	1xAcetyl [K]	Q96C36	Q96C36 [277-284]		Pyrroline-5-carboxylate reductase 2 OS=Homo sapiens OX=9606 GN=PYCR2 PE=1 SV=1	1	869.545	9.555	0.574	20883.5	199533	114620		Medium	High	High	High	29
[R].VMEHFIKLYK.[K]	1xOxidation [M2]; 1xAcetyl [K7(99.2)]	P11021	P11021 [262-271]	P11021 1xAcetyl [K268(99.2)]	Endoplasmic reticulum chaperone BiP OS=Homo sapiens OX=9606 GN=HSPA5 PE=1 SV=2	1	1365.72	0.09	0.789	64463	5798.93	4576.61		High	Peak Found	Peak Found	High	29
[K].VTGKSKKR.[N]	3xAcetyl [K4(100); K6(100); K7(100)]	Q8N6L1	Q8N6L1 [128-135]	Q8N6L1 3xAcetyl [K131(100); K133(100); K134(100)]	Keratinocyte-associated protein 2 OS=Homo sapiens OX=9606 GN=KRTCAP2 PE=1 SV=2	3	1029.61	1000	1.127		158496	178567		n/a	High	High	High	29
[K].AAATSKFPPHR.[F]	1xAcetyl [K6(100)]	Q9BQC6	Q9BQC6 [76-86]	Q9BQC6 1xAcetyl [K81(100)]	Ribosomal protein 63, mitochondrial OS=Homo sapiens OX=9606 GN=MRPL57 PE=1 SV=1	1	1224.65	1000	0.746		38693.6	28864.5		n/a	High	Medium	High	29
[R].KQIGKQDYKK.[T]	3xAcetyl [K1(100); K5(100); K10(92.2)]	Q629K1	Q629K1 [18-27]	Q629K1 3xAcetyl [K18(100); K22(100); K27(92.2)]	Triple QxxK/R motif-containing protein OS=Homo sapiens OX=9606 GN=TRIQK PE=3 SV=1	3	1361.74	1000	1.091		157241	171508		n/a	High	Medium	High	29
[R].KTGKEMLDYKR.[K]	1xOxidation [M6]; 3xAcetyl [K1(100); K4(100); K10(100)]	Q92575	Q92575 [230-240]	Q92575 3xAcetyl [K230(100); K233(100); K239(100)]	UBX domain-containing protein 4 OS=Homo sapiens OX=9606 GN=UBXN4 PE=1 SV=2	3	1510.76	1000	0.599		48529.6	29054.4		n/a	High	Peak Found	High	29
[K].ASKFGTR.[V]	1xAcetyl [K3(100)]	P23634	P23634 [1195-1201]	P23634 1xAcetyl [K1197(100)]	Plasma membrane calcium-transporting ATPase 4 OS=Homo sapiens OX=9606 GN=ATP2B4 PE=1 SV=2	1	808.431	1000	0.804		49889.3	40133.5		n/a	High	High	High	29
[R].ELNWDDYKK.[Q]	1xAcetyl [K]	P43304	P43304 [580-588]		Glycerol-3-phosphate dehydrogenase, mitochondrial OS=Homo sapiens OX=9606 GN=GPD2 PE=1 SV=3	1	1252.58	0.001		23169.8				High	n/a	n/a	High	29
[K].VEQVLSLEPQHELKFR.[G]	1xAcetyl [K14(100)]	O95292	O95292 [4-19]	O95292 1xAcetyl [K17(100)]	Vesicle-associated membrane protein-associated protein B/C OS=Homo sapiens OX=9606 GN=VAPB PE=1 SV=3	1	1994.07	0.261	0.588	92394.5	24070.1	14163.5		High	Peak Found	Peak Found	High	29
[K].ELLSNDESEAAGLKK.[S]	1xAcetyl [K]	Q9NYI0	Q9NYI0 [994-1008]		PH and SEC7 domain-containing protein 3 OS=Homo sapiens OX=9606 GN=PSD3 PE=1 SV=2	1	1645.83						No Quan Values	n/a	High	Medium	High	29
[R].LTGVSISQVNHKPLR.[T]	1xAcetyl [K12(100)]	O75955	O75955 [411-425]	O75955 1xAcetyl [K422(100)]	Flotillin-1 OS=Homo sapiens OX=9606 GN=FLOT1 PE=1 SV=3	0	1690.96	1.31	0.641	33488.3	43860.9	28134.7		Medium	High	Medium	High	29
[K].EEKPSVSKEEKPSVSKVEMQPTELVSK.[E]	1xOxidation [M19]; 2xAcetyl [K11(79.1); K16(98.6)]	O43491	O43491 [145-171]	O43491 2xAcetyl [K155(79.1); K160(98.6)]	Band 4.1-like protein 2 OS=Homo sapiens OX=9606 GN=EPB41L2 PE=1 SV=1	2	3129.59	1000	0.993		41872.6	41566.6		n/a	High	High	High	29
[R].SAAETVTKGGIMLPEKSQGK.[V]	2xAcetyl [K8(100); K16(99.8)]	P61604	P61604 [21-40]	P61604 2xAcetyl [K28(100); K36(99.8)]	10 kDa heat shock protein, mitochondrial OS=Homo sapiens OX=9606 GN=HSPE1 PE=1 SV=2	2	2116.1	1000	1.105		149194	164862		n/a	High	Medium	High	29
[K].GYEVIYLTEPVDEYCIQALPEFDGKR.[F]	1xCarbamidomethyl [C15]; 1xAcetyl [K25(100)]	P14625	P14625 [562-587]	P14625 1xAcetyl [K586(100)]	Endoplasmin OS=Homo sapiens OX=9606 GN=HSP90B1 PE=1 SV=1	1	3146.5	0.019	2.748	181022	3411.03	9372.73		High	Peak Found	Peak Found	High	29
[R].VSSSYPVEPKK.[L]	1xAcetyl [K10(92.4)]	Q9BTX1	Q9BTX1 [393-403]	Q9BTX1 1xAcetyl [K402(92.4)]	Nucleoporin NDC1 OS=Homo sapiens OX=9606 GN=NDC1 PE=1 SV=2	1	1262.66	1000	1.138		145031	165006		n/a	High	High	High	29
[K].GPLATGGIKKSGKK.[-]	3xAcetyl [K9(99.7); K10(98.3); K14(88.5)]	Q9Y2S6	Q9Y2S6 [51-64]	Q9Y2S6 3xAcetyl [K59(99.7); K60(98.3); K64(88.5)]	Translation machinery-associated protein 7 OS=Homo sapiens OX=9606 GN=TMA7 PE=1 SV=1	3	1467.85	1000	1.102		33005.7	36365.4		n/a	Medium	High	High	29
[K].AGAHLQGGAKR.[V]	1xAcetyl [K10(100)]	P04406	P04406 [108-118]	P04406 1xAcetyl [K117(100)]	Glyceraldehyde-3-phosphate dehydrogenase OS=Homo sapiens OX=9606 GN=GAPDH PE=1 SV=3	1	1107.6	0.001		65488				High	n/a	n/a	High	29
[M].AAKSQPNIPKAKSLDGVTNDR.[T]	1xAcetyl [N-Term]; 3xAcetyl [K3(100); K10(100); K12(100)]	Q9UBM7	Q9UBM7 [2-22]	Q9UBM7 1xAcetyl [N-Term]; 3xAcetyl [K4(100); K11(100); K13(100)]	7-dehydrocholesterol reductase OS=Homo sapiens OX=9606 GN=DHCR7 PE=1 SV=1	3	2378.23	1000	0.911		91902.2	83741		n/a	High	Medium	High	29
[K].VAPAPAVVKK.[Q]	1xAcetyl [K10(94.5)]	P62424	P62424 [12-21]	P62424 1xAcetyl [K21(94.5)]	60S ribosomal protein L7a OS=Homo sapiens OX=9606 GN=RPL7A PE=1 SV=2	1	1021.64	5.476	1.116	14376.1	78722.8	87877		Peak Found	Peak Found	High	High	29
[M].AKAAAIGIDLGTTYSCVGVFQHGK.[V]	1xCarbamidomethyl [C16]; 1xAcetyl [K2(100)]; 1xAcetyl [N-Term]	P0DMV8	P0DMV8 [2-25]	P0DMV8 1xAcetyl [K3(100)]; 1xAcetyl [N-Term]	Heat shock 70 kDa protein 1A OS=Homo sapiens OX=9606 GN=HSPA1A PE=1 SV=1	1	2506.28	0.685	4.897	22008.4	15067.4	73781.2		Peak Found	Peak Found	High	High	29
[K].IFKKPLKK.[-]	3xAcetyl [K3(100); K4(100); K7(95.2)]	Q13586	Q13586 [678-685]	Q13586 3xAcetyl [K680(100); K681(100); K684(95.2)]	Stromal interaction molecule 1 OS=Homo sapiens OX=9606 GN=STIM1 PE=1 SV=3	2	1127.72	1000	0.709		239871	170151		n/a	High	Medium	High	29
[K].KIPSSFTSVDKVNIEAVGGEKCALQNSPR.[S]	1xCarbamidomethyl [C22]; 1xAcetyl [K1(92.4)]	Q5TAX3	Q5TAX3 [183-211]	Q5TAX3 1xAcetyl [K183(92.4)]	Terminal uridylyltransferase 4 OS=Homo sapiens OX=9606 GN=TUT4 PE=1 SV=3	3	3173.63	2.436	0.597	55974.4	136368	81462		Peak Found	High	Peak Found	High	29
[K].KSGPKGAPAAEPGKR.[S]	3xAcetyl [K1(100); K5(100); K14(100)]	Q70UQ0	Q70UQ0 [9-23]	Q70UQ0 3xAcetyl [K9(100); K13(100); K22(100)]	Inhibitor of nuclear factor kappa-B kinase-interacting protein OS=Homo sapiens OX=9606 GN=IKBIP PE=1 SV=1	3	1576.84	1000	0.001		48396.7			n/a	High	High	High	28
[K].FFIDQSKK.[D]	1xAcetyl [K7(94)]	Q12931	Q12931 [425-432]	Q12931 1xAcetyl [K431(94)]	Heat shock protein 75 kDa, mitochondrial OS=Homo sapiens OX=9606 GN=TRAP1 PE=1 SV=3	1	1054.56	0.072	0.001	125749	9088.31			High	Peak Found	n/a	High	28
[K].HHSENKGLDKVMETQAQVDELK.[G]	2xAcetyl [K6(100); K10(100)]	P51809	P51809 [116-137]	P51809 2xAcetyl [K121(100); K125(100)]	Vesicle-associated membrane protein 7 OS=Homo sapiens OX=9606 GN=VAMP7 PE=1 SV=3	2	2620.27	1000	1.361		25581.6	34820.8		n/a	High	Medium	High	28
[K].VEKQVNDAVSKGATVVTGGKR.[H]	3xAcetyl [K3(100); K11(100); K20(100)]	P51649	P51649 [392-412]	P51649 3xAcetyl [K394(100); K402(100); K411(100)]	Succinate-semialdehyde dehydrogenase, mitochondrial OS=Homo sapiens OX=9606 GN=ALDH5A1 PE=1 SV=2	3	2269.21	1000	0.001		15001.8			n/a	High	n/a	High	28
[K].SIYGEKFEDENFILK.[H]	1xAcetyl [K6(100)]	P62937	P62937 [77-91]	P62937 1xAcetyl [K82(100)]	Peptidyl-prolyl cis-trans isomerase A OS=Homo sapiens OX=9606 GN=PPIA PE=1 SV=2	1	1873.92	0.001		77896.8				High	n/a	n/a	High	28
[K].QISQAYEVLSDAKK.[R]	1xAcetyl [K]	P31689	P31689 [47-60]		DnaJ homolog subfamily A member 1 OS=Homo sapiens OX=9606 GN=DNAJA1 PE=1 SV=2	1	1621.84						No Quan Values	High	n/a	n/a	High	28
[R].MEESFSSKYVPKYVPLADVK.[S]	1xOxidation [M1]; 2xAcetyl [K8(100); K12(99.7)]	P42167	P42167 [382-401]	P42167 2xAcetyl [K389(100); K393(99.7)]	Lamina-associated polypeptide 2, isoforms beta/gamma OS=Homo sapiens OX=9606 GN=TMPO PE=1 SV=2	2	2417.19	1000	0.492		211856	104317		n/a	High	Peak Found	High	28
[R].TPQSVTAKQPPEIDKK.[N]	2xAcetyl [K8(100); K]	Q86UE4	Q86UE4 [143-158]	Q86UE4 2xAcetyl [K150(100); K]	Protein LYRIC OS=Homo sapiens OX=9606 GN=MTDH PE=1 SV=2	2	1850.99	1000	0.833		55877.9	46570.5		n/a	High	Peak Found	High	28
[K].SETSWESPKQIKKK.[K]	3xAcetyl [K9(98.8); K12(93.1); K]	Q86UE4	Q86UE4 [562-575]	Q86UE4 3xAcetyl [K570(98.8); K573(93.1); K]	Protein LYRIC OS=Homo sapiens OX=9606 GN=MTDH PE=1 SV=2	3	1801.93	1000	0.694		22988.4	15953.3		n/a	High	Peak Found	High	28
[R].GFENIMKR.[Q]	1xOxidation [M6]; 1xAcetyl [K7(100)]	Q6NUQ4	Q6NUQ4 [63-70]	Q6NUQ4 1xAcetyl [K69(100)]	Transmembrane protein 214 OS=Homo sapiens OX=9606 GN=TMEM214 PE=1 SV=2	1	1052.52	1000	0.926		88305	81773.6		n/a	High	High	High	28
[R].TPQSVTAKQPPEIDKKNEK.[S]	2xAcetyl [K8(100); K]	Q86UE4	Q86UE4 [143-161]	Q86UE4 2xAcetyl [K150(100); K]	Protein LYRIC OS=Homo sapiens OX=9606 GN=MTDH PE=1 SV=2	3	2222.17	1000	0.882		112858	99537.8		n/a	Medium	High	High	28
[R].VELGEKPLR.[I]	1xAcetyl [K6(100)]	Q9BSJ8	Q9BSJ8 [184-192]	Q9BSJ8 1xAcetyl [K189(100)]	Extended synaptotagmin-1 OS=Homo sapiens OX=9606 GN=ESYT1 PE=1 SV=1	0	1082.62	0.134	0.671	60695.8	8115.49	5446.45		High	Peak Found	Peak Found	High	28
[R].HALIKK.[L]	1xAcetyl [K]	Q12931	Q12931 [648-653]		Heat shock protein 75 kDa, mitochondrial OS=Homo sapiens OX=9606 GN=TRAP1 PE=1 SV=3	1	751.482	0.001		54039.3				High	n/a	n/a	High	28
[K].AEGAQNQGKKGEGAQNQGKK.[A]	3xAcetyl [K9(100); K10(100); K]	Q9P2E9	Q9P2E9 [312-331]	Q9P2E9 3xAcetyl [K320(100); K321(100); K]	Ribosome-binding protein 1 OS=Homo sapiens OX=9606 GN=RRBP1 PE=1 SV=5	3	2154.05	1000	0.001		40651.6			n/a	High	High	High	28
[K].SHYADVDPENQNFLLESNLGKK.[K]	1xAcetyl [K]	Q96QD8	Q96QD8 [39-60]		Sodium-coupled neutral amino acid transporter 2 OS=Homo sapiens OX=9606 GN=SLC38A2 PE=1 SV=2	1	2560.23	1000	0.813		26496.6	21554.8		n/a	Peak Found	High	High	28
[R].RTEISKNSEKK.[M]	2xAcetyl [K6(100); K]	Q9H4A5	Q9H4A5 [10-20]	Q9H4A5 2xAcetyl [K15(100); K]	Golgi phosphoprotein 3-like OS=Homo sapiens OX=9606 GN=GOLPH3L PE=1 SV=1	3	1403.75	1000	0.776		245873	190840		n/a	High	Medium	High	28
[K].LKEIDSK.[E]	1xAcetyl [K2(100)]	Q14739	Q14739 [177-183]	Q14739 1xAcetyl [K178(100)]	Delta(14)-sterol reductase LBR OS=Homo sapiens OX=9606 GN=LBR PE=1 SV=2	1	874.488	1000	2.004		38252.2	76642.9		n/a	Peak Found	High	High	28
[K].ATSATGAVPKGGGKGVTR.[S]	2xAcetyl [K10(100); K14(100)]	Q7L311	Q7L311 [271-288]	Q7L311 2xAcetyl [K280(100); K284(100)]	Armadillo repeat-containing X-linked protein 2 OS=Homo sapiens OX=9606 GN=ARMCX2 PE=2 SV=1	2	1698.91	1000	0.725		204736	148404		n/a	Medium	High	High	28
[K].VETLMVPSKR.[Q]	1xOxidation [M5]; 1xAcetyl [K9(100)]	Q86UP2	Q86UP2 [181-190]	Q86UP2 1xAcetyl [K189(100)]	Kinectin OS=Homo sapiens OX=9606 GN=KTN1 PE=1 SV=1	1	1217.66	1000	0.791		100817	79757.1		n/a	High	Peak Found	High	28
[R].VVDLMAHMASKE.[-]	2xOxidation [M5; M8]; 1xAcetyl [K11(100)]	P04406	P04406 [324-335]	P04406 1xAcetyl [K334(100)]	Glyceraldehyde-3-phosphate dehydrogenase OS=Homo sapiens OX=9606 GN=GAPDH PE=1 SV=3	1	1404.65	0.096	0.829	174959	16748	13891.6		High	Peak Found	Peak Found	High	28
[K].LPKSLSSSPVKK.[A]	2xAcetyl [K3(100); K12(89.8)]	Q9H3Q1	Q9H3Q1 [135-146]	Q9H3Q1 2xAcetyl [K137(100); K146(89.8)]	Cdc42 effector protein 4 OS=Homo sapiens OX=9606 GN=CDC42EP4 PE=1 SV=1	2	1354.79	1000	0.833		24898	20748.9		n/a	High	Peak Found	High	28
[R].GKQGGKAR.[A]	2xAcetyl [K2(100); K6(100)]	Q96QV6	Q96QV6 [5-12]	Q96QV6 2xAcetyl [K6(100); K10(100)]	Histone H2A type 1-A OS=Homo sapiens OX=9606 GN=H2AC1 PE=1 SV=3	2	885.49	0.649	0.448	195454	126825	56847.9		High	Medium	Peak Found	High	28
[K].VYVVEGSKR.[S]	1xAcetyl [K8(100)]	O75844	O75844 [252-260]	O75844 1xAcetyl [K259(100)]	CAAX prenyl protease 1 homolog OS=Homo sapiens OX=9606 GN=ZMPSTE24 PE=1 SV=2	1	1078.59	0.001		19607.3				High	n/a	n/a	High	28
[M].APEVLPKPR.[M]	1xAcetyl [K7(100)]	P09669	P09669 [2-10]	P09669 1xAcetyl [K8(100)]	Cytochrome c oxidase subunit 6C OS=Homo sapiens OX=9606 GN=COX6C PE=1 SV=2	0	1048.61	0.08	0.001	35502.5	2836.46			High	Peak Found	n/a	High	28
[K].ANVTKPK.[R]	1xAcetyl [K5(98.1)]	P02786	P02786 [54-60]	P02786 1xAcetyl [K58(98.1)]	Transferrin receptor protein 1 OS=Homo sapiens OX=9606 GN=TFRC PE=1 SV=2	0	799.467	0.109	0.979	32063.1	3500.67	3426.48		High	Peak Found	Peak Found	High	28
[R].QSKLAAAKKK.[L]	3xAcetyl [K3(100); K8(100); K9(93.1)]	Q08379	Q08379 [19-28]	Q08379 3xAcetyl [K21(100); K26(100); K27(93.1)]	Golgin subfamily A member 2 OS=Homo sapiens OX=9606 GN=GOLGA2 PE=1 SV=3	3	1198.72	1000	0.578		97612	56446.7		n/a	Medium	High	High	28
[K].STFVLDEFKR.[K]	1xAcetyl [K9(100)]	P26641	P26641 [286-295]	P26641 1xAcetyl [K294(100)]	Elongation factor 1-gamma OS=Homo sapiens OX=9606 GN=EEF1G PE=1 SV=3	1	1283.66	0.121	0.001	260757	31647.5			High	Peak Found	n/a	High	28
[K].IHAGPKFASYLTFSPSEVK.[S]	1xAcetyl [K6(100)]	P54886	P54886 [644-662]	P54886 1xAcetyl [K649(100)]	Delta-1-pyrroline-5-carboxylate synthase OS=Homo sapiens OX=9606 GN=ALDH18A1 PE=1 SV=2	1	2121.1	2.633	0.455	12921.5	34026.5	15469.1		Peak Found	Peak Found	High	High	28
[R].NLDPMPSEGKK.[G]	1xAcetyl [K]	O43826	O43826 [198-208]		Glucose-6-phosphate exchanger SLC37A4 OS=Homo sapiens OX=9606 GN=SLC37A4 PE=1 SV=1	1	1257.61	1000	1.132		230211	260525		n/a	High	High	High	28
[R].NMSLNIDGKR.[S]	1xOxidation [M2]; 1xAcetyl [K9(100)]	O95057	O95057 [172-181]	O95057 1xAcetyl [K180(100)]	GTP-binding protein Di-Ras1 OS=Homo sapiens OX=9606 GN=DIRAS1 PE=1 SV=1	1	1205.59	1000	0.843		51116.5	43094.2		n/a	High	Medium	High	28
[K].DLLGLCEQKR.[G]	1xCarbamidomethyl [C6]; 1xAcetyl [K9(100)]	O14980	O14980 [523-532]	O14980 1xAcetyl [K531(100)]	Exportin-1 OS=Homo sapiens OX=9606 GN=XPO1 PE=1 SV=1	1	1273.66	0.001		13519.6				High	n/a	n/a	High	28
[K].EQVPPPAVEPKKPGNKKQPK.[K]	4xAcetyl [K11(100); K12(100); K16(100); K17(99.7)]	Q6NUQ4	Q6NUQ4 [74-93]	Q6NUQ4 4xAcetyl [K84(100); K85(100); K89(100); K90(99.7)]	Transmembrane protein 214 OS=Homo sapiens OX=9606 GN=TMEM214 PE=1 SV=2	3	2364.29	1000	0.548		110149	60327.9		n/a	High	Medium	High	28
[K].TTFVKR.[H]	1xAcetyl [K5(100)]	P62826	P62826 [24-29]	P62826 1xAcetyl [K28(100)]	GTP-binding nuclear protein Ran OS=Homo sapiens OX=9606 GN=RAN PE=1 SV=3	1	793.457	0.071	0.972	89655.4	6352.68	6173.59		High	Peak Found	Peak Found	High	28
[K].ESIKKFRDEAR.[R]	2xAcetyl [K4(100); K5(100)]	O43615	O43615 [79-89]	O43615 2xAcetyl [K82(100); K83(100)]	Mitochondrial import inner membrane translocase subunit TIM44 OS=Homo sapiens OX=9606 GN=TIMM44 PE=1 SV=2	3	1462.76	1000	0.548		16812.9	9216.92		n/a	Peak Found	High	High	28
[R].LIALKK.[I]	1xAcetyl [K]	O15056	O15056 [117-122]		Synaptojanin-2 OS=Homo sapiens OX=9606 GN=SYNJ2 PE=1 SV=3	1	727.508	1000	0.793		17069	13537.1		n/a	High	Peak Found	High	28
[R].LTPADKAEHMKR.[Q]	2xAcetyl [K6(100); K11(100)]	Q9Y679	Q9Y679 [259-270]	Q9Y679 2xAcetyl [K264(100); K269(100)]	Lipid droplet-regulating VLDL assembly factor AUP1 OS=Homo sapiens OX=9606 GN=AUP1 PE=1 SV=2	2	1480.76	1000	0.674		109948	74076.9		n/a	High	Medium	High	28
[K].GHAKAAAAKK.[S]	2xAcetyl [K4(100); K]	Q6L8Q7	Q6L8Q7 [85-94]	Q6L8Q7 2xAcetyl [K88(100); K]	2',5'-phosphodiesterase 12 OS=Homo sapiens OX=9606 GN=PDE12 PE=1 SV=2	2	1036.59	1000	0.72		26626.6	19165.5		n/a	High	Peak Found	High	28
[K].ADQLYKQK.[IF]	1xAcetyl [K6(99.7)]	P08559	P08559 [78-85]	P08559 1xAcetyl [K83(99.7)]	Pyruvate dehydrogenase E1 component subunit alpha, somatic form, mitochondrial OS=Homo sapiens OX=9606 GN=PDHA1 PE=1 SV=3	1	1035.55	0.137	1.261	122657	16749.6	21124		High	Peak Found	Medium	High	28
[K].FEEAVEKFR.[S]	1xAcetyl [K7(100)]	P53621	P53621 [1022-1030]	P53621 1xAcetyl [K1028(100)]	Coatomer subunit alpha OS=Homo sapiens OX=9606 GN=COPA PE=1 SV=2	1	1196.59	0.123	1.057	69539.7	8563.14	9054.17		High	Peak Found	Peak Found	High	28
[R].ALEHFTDLYDIKR.[A]	1xAcetyl [K12(100)]	Q00610	Q00610 [626-638]	Q00610 1xAcetyl [K637(100)]	Clathrin heavy chain 1 OS=Homo sapiens OX=9606 GN=CLTC PE=1 SV=5	1	1662.85	0.001		43241.3				High	n/a	n/a	High	28
[K].EITALAPSTMKIK.[I]	1xOxidation [M10]; 1xAcetyl [K]	P60709; P68032; P63261	P60709 [316-328]; P68032 [318-330]; P63261 [316-328]		Actin, cytoplasmic 1 OS=Homo sapiens OX=9606 GN=ACTB PE=1 SV=1 Actin, alpha cardiac muscle 1 OS=Homo sapiens OX=9606 GN=ACTC1 PE=1 SV=1 Actin, cytoplasmic 2 OS=Homo sapiens OX=9606 GN=ACTG1 PE=1 SV=1	1	1460.8	0.001		201232			Shared	High	n/a	n/a	High	28
[R].GINESYKK.[N]	1xAcetyl [K8(90.2)]	P50897	P50897 [210-217]	P50897 1xAcetyl [K217(90.2)]	Palmitoyl-protein thioesterase 1 OS=Homo sapiens OX=9606 GN=PPT1 PE=1 SV=1	1	980.505	0.001		48122.9				High	n/a	n/a	High	28
[K].ASGGPNPK.[T]	1xAcetyl [K8(100)]	O60503	O60503 [664-671]	O60503 1xAcetyl [K671(100)]	Adenylate cyclase type 9 OS=Homo sapiens OX=9606 GN=ADCY9 PE=1 SV=4	0	769.384	2.125	1.031	8261.94	17552.7	18091.5		Peak Found	Medium	High	High	28
[K].AKLEATLQEEAAIQQEHR.[E]	1xAcetyl [K2(100)]	O95202	O95202 [464-481]	O95202 1xAcetyl [K465(100)]	Mitochondrial proton/calcium exchanger protein OS=Homo sapiens OX=9606 GN=LETM1 PE=1 SV=1	1	2107.08						No Quan Values	n/a	Medium	High	High	27
[K].RTEFAGDKFKEEK.[V]	1xAcetyl [K8(100)]	O43615	O43615 [210-222]	O43615 1xAcetyl [K217(100)]	Mitochondrial import inner membrane translocase subunit TIM44 OS=Homo sapiens OX=9606 GN=TIMM44 PE=1 SV=2	3	1626.81	1000	1.504		17552.8	26406.2		n/a	Peak Found	High	High	27
[K].SVNELIYKR.[G]	1xAcetyl [K8(100)]	P18124	P18124 [149-157]	P18124 1xAcetyl [K156(100)]	60S ribosomal protein L7 OS=Homo sapiens OX=9606 GN=RPL7 PE=1 SV=1	1	1163.64	0.001		347425				High	n/a	n/a	High	27
[K].SQASAKFTSIR.[R]	1xAcetyl [K6(100)]	Q9UHN6	Q9UHN6 [43-53]	Q9UHN6 1xAcetyl [K48(100)]	Cell surface hyaluronidase OS=Homo sapiens OX=9606 GN=CEMIP2 PE=1 SV=1	1	1237.65	1000	0.001		26390.4			n/a	Medium	High	High	27
[R].LAKYNQLLR.[I]	1xAcetyl [K3(100)]	P06733	P06733 [404-412]	P06733 1xAcetyl [K406(100)]	Alpha-enolase OS=Homo sapiens OX=9606 GN=ENO1 PE=1 SV=2	1	1160.68	0.001		65265.5				High	n/a	n/a	High	27
[K].FEDSEKAKKPVR.[S]	3xAcetyl [K6(100); K8(100); K9(100)]	P08240	P08240 [139-150]	P08240 3xAcetyl [K144(100); K146(100); K147(100)]	Signal recognition particle receptor subunit alpha OS=Homo sapiens OX=9606 GN=SRPRA PE=1 SV=2	2	1559.81	1000	0.708		238887	169052		n/a	High	High	High	27
[K].GVIYKPATKMETEAHA.[-]	2xAcetyl [K5(100); K9(100)]	O43570	O43570 [339-354]	O43570 2xAcetyl [K343(100); K347(100)]	Carbonic anhydrase 12 OS=Homo sapiens OX=9606 GN=CA12 PE=1 SV=1	1	1829.91	1000	0.668		196831	131422		n/a	High	Peak Found	High	27
[K].VVVSPTKK.[V]	1xAcetyl [K7(91.2)]	P19338	P19338 [64-71]	P19338 1xAcetyl [K70(91.2)]	Nucleolin OS=Homo sapiens OX=9606 GN=NCL PE=1 SV=3	1	899.556	2.663	0.974	8649.37	23031.1	22430.6		Peak Found	Peak Found	High	High	27
[R].ILEFFGLKK.[E]	1xAcetyl [K]	P07237	P07237 [301-309]		Protein disulfide-isomerase OS=Homo sapiens OX=9606 GN=P4HB PE=1 SV=3	1	1136.67	0.056	0.001	48243.3	2701.8			High	Peak Found	n/a	High	27
[K].AGKSGVKKDLHDANTDLIGR.[H]	2xAcetyl [K3(99.3); K]	P53985	P53985 [217-236]	P53985 2xAcetyl [K219(99.3); K]	Monocarboxylate transporter 1 OS=Homo sapiens OX=9606 GN=SLC16A1 PE=1 SV=3	3	2179.15	1000	0.234		186868	43642.5		n/a	High	Peak Found	High	27
[R].LEILSSKEPPNKR.[Q]	2xAcetyl [K7(100); K12(100)]	O14653	O14653 [51-63]	O14653 2xAcetyl [K57(100); K62(100)]	Golgi SNAP receptor complex member 2 OS=Homo sapiens OX=9606 GN=GOSR2 PE=1 SV=2	2	1594.88	1000	0.001		11884.5			n/a	High	n/a	High	27
[K].TVYLQSALSSSTSAEKFPSPHPSPAKLK.[A]	2xAcetyl [K]	O14681	O14681 [308-335]		Etoposide-induced protein 2.4 homolog OS=Homo sapiens OX=9606 GN=EI24 PE=1 SV=4	2	3042.58	1000	1.038		64790.9	67259.4		n/a	Peak Found	High	High	27
[K].AGKNQGDPKK.[M]	2xAcetyl [K3(100); K9(94)]	P19338	P19338 [7-16]	P19338 2xAcetyl [K9(100); K15(94)]	Nucleolin OS=Homo sapiens OX=9606 GN=NCL PE=1 SV=3	2	1126.59	1000	0.816		319818	261093		n/a	High	High	High	27
[K].KVEGAQNQGKK.[A]	1xAcetyl [K]	Q9P2E9	Q9P2E9 [301-311]; [391-401]; [471-481]		Ribosome-binding protein 1 OS=Homo sapiens OX=9606 GN=RRBP1 PE=1 SV=5	2	1228.66	1000	0.974		67316.5	65567.6		n/a	Medium	High	High	27
[K].SGPKGAPAAEPGKR.[S]	2xAcetyl [K4(100); K13(100)]	Q70UQ0	Q70UQ0 [10-23]	Q70UQ0 2xAcetyl [K13(100); K22(100)]	Inhibitor of nuclear factor kappa-B kinase-interacting protein OS=Homo sapiens OX=9606 GN=IKBIP PE=1 SV=1	2	1406.74	1000	0.899		2.13494e+06	1.91873e+06		n/a	High	Medium	High	27
[K].KEVKVNK.[Y]	2xAcetyl [K1(100); K4(99.3)]	Q9NX40	Q9NX40 [232-238]	Q9NX40 2xAcetyl [K232(100); K235(99.3)]	OCIA domain-containing protein 1 OS=Homo sapiens OX=9606 GN=OCIAD1 PE=1 SV=1	2	928.546	1000	0.858		23178.8	19876		n/a	High	Peak Found	High	27
[K].LEKKQMKMK.[Q]	3xAcetyl [K3(100); K4(100); K7(99.4)]	Q96A33	Q96A33 [468-476]	Q96A33 3xAcetyl [K470(100); K471(100); K474(99.4)]	PAT complex subunit CCDC47 OS=Homo sapiens OX=9606 GN=CCDC47 PE=1 SV=1	3	1289.7	1000	0.888		45040.4	40006		n/a	High	Peak Found	High	27
[R].AGMVPSKVPTSMVLTKVSASTVPTDGSSR.[N]	2xOxidation [M3; M12]; 2xAcetyl [K7(100); K16(100)]	Q7Z434	Q7Z434 [356-384]	Q7Z434 2xAcetyl [K362(100); K371(100)]	Mitochondrial antiviral-signaling protein OS=Homo sapiens OX=9606 GN=MAVS PE=1 SV=2	2	3006.51	1000	0.001		60090			n/a	High	n/a	High	27
[R].SAAETVTKGGIMLPEKSQGK.[V]	1xOxidation [M12]; 2xAcetyl [K8(100); K20(87.7)]	P61604	P61604 [21-40]	P61604 2xAcetyl [K28(100); K40(87.7)]	10 kDa heat shock protein, mitochondrial OS=Homo sapiens OX=9606 GN=HSPE1 PE=1 SV=2	2	2132.09	1000	0.812		111695	90743.7		n/a	Peak Found	High	High	27
[R].KIEATGVIQSCAKEAKR.[I]	1xCarbamidomethyl [C11]; 2xAcetyl [K13(100); K16(100)]	Q15154	Q15154 [1707-1723]	Q15154 2xAcetyl [K1719(100); K1722(100)]	Pericentriolar material 1 protein OS=Homo sapiens OX=9606 GN=PCM1 PE=1 SV=5	3	1973.05	1000	0.671		21409	14364.6		n/a	Peak Found	High	High	27
[K].HYEAVHDAGNDSGHGGESNLALKR.[D]	1xAcetyl [K23(100)]	Q15075	Q15075 [59-82]	Q15075 1xAcetyl [K81(100)]	Early endosome antigen 1 OS=Homo sapiens OX=9606 GN=EEA1 PE=1 SV=2	1	2576.19	1000	1.043		42822.4	44657.3		n/a	Peak Found	High	High	27
[K].IFSKFGK.[I]	1xAcetyl [K4(100)]	P55884	P55884 [210-216]	P55884 1xAcetyl [K213(100)]	Eukaryotic translation initiation factor 3 subunit B OS=Homo sapiens OX=9606 GN=EIF3B PE=1 SV=3	1	868.493	0.164	1.08	81633.5	13391.9	14468.8		High	Peak Found	Medium	High	27
[K].KPFKLSGLSFKR.[N]	2xAcetyl [K1(93.7); K11(100)]	P49006	P49006 [96-107]	P49006 2xAcetyl [K96(93.7); K106(100)]	MARCKS-related protein OS=Homo sapiens OX=9606 GN=MARCKSL1 PE=1 SV=2	2	1491.87	1000	0.78		167521	130643		n/a	High	High	High	27
[K].DVKDLGKTMK.[D]	2xAcetyl [K7(99.1); K]	P21579	P21579 [106-115]	P21579 2xAcetyl [K112(99.1); K]	Synaptotagmin-1 OS=Homo sapiens OX=9606 GN=SYT1 PE=1 SV=1	2	1218.64	1000	1.011		47165.8	47681.1		n/a	Peak Found	High	High	27
[R].YPLFEGQETGKK.[E]	1xAcetyl [K11(94.9)]	P41250	P41250 [723-734]	P41250 1xAcetyl [K733(94.9)]	Glycine--tRNA ligase OS=Homo sapiens OX=9606 GN=GARS1 PE=1 SV=3	1	1438.72	1000	0.862		50725.3	43732.8		n/a	High	High	High	27
[R].SKGQESFKK.[Q]	2xAcetyl [K2(100); K8(93.7)]	P06748	P06748 [222-230]	P06748 2xAcetyl [K223(100); K229(93.7)]	Nucleophosmin OS=Homo sapiens OX=9606 GN=NPM1 PE=1 SV=2	2	1122.58	1000	0.725		527918	382993		n/a	High	Peak Found	High	27
[K].TSLMNQYVNKK.[F]	1xAcetyl [K]	P51149	P51149 [22-32]		Ras-related protein Rab-7a OS=Homo sapiens OX=9606 GN=RAB7A PE=1 SV=1	1	1367.7	0.001		28353.2				High	n/a	n/a	High	26
[R].NVNILSEPEAAYTFKGAKVKR.[L]	3xAcetyl [K15(100); K18(100); K20(100)]	Q86XX4	Q86XX4 [3971-3991]	Q86XX4 3xAcetyl [K3985(100); K3988(100); K3990(100)]	Extracellular matrix organizing protein FRAS1 OS=Homo sapiens OX=9606 GN=FRAS1 PE=1 SV=2	3	2461.31	1000	0.63		19346.1	12188.4		n/a	Peak Found	High	High	26
[K].FDAVIGYKMK.[A]	1xAcetyl [K8(94.8)]	Q8NBQ5	Q8NBQ5 [289-298]	Q8NBQ5 1xAcetyl [K296(94.8)]	Estradiol 17-beta-dehydrogenase 11 OS=Homo sapiens OX=9606 GN=HSD17B11 PE=1 SV=3	1	1213.63	2.616	0.836	10660.7	27891	23315.8		Peak Found	High	Peak Found	High	26
[R].EIMLAAKK.[G]	1xAcetyl [K]	P10606	P10606 [50-57]		Cytochrome c oxidase subunit 5B, mitochondrial OS=Homo sapiens OX=9606 GN=COX5B PE=1 SV=2	1	945.544	4.757	0.892	18922.7	90018.3	80322.7		High	High	High	High	26
[R].ATKSLAKGGFSEK.[Q]	2xAcetyl [K3(100); K7(91.6)]	O94854	O94854 [126-138]	O94854 2xAcetyl [K128(100); K132(91.6)]	Uncharacterized protein KIAA0754 OS=Homo sapiens OX=9606 GN=KIAA0754 PE=2 SV=4	2	1407.75	1000	0.617		56202.5	34667.8		n/a	High	High	High	26
[R].ESMVKLSSKLSAVSLR.[G]	1xOxidation [M3]; 2xAcetyl [K5(100); K9(100)]	Q15036	Q15036 [427-442]	Q15036 2xAcetyl [K431(100); K435(100)]	Sorting nexin-17 OS=Homo sapiens OX=9606 GN=SNX17 PE=1 SV=1	2	1834.99						No Quan Values	n/a	High	n/a	High	26
[K].KSASEGSSKK.[S]	2xAcetyl [K1(100); K]	O76031	O76031 [81-90]	O76031 2xAcetyl [K81(100); K]	ATP-dependent Clp protease ATP-binding subunit clpX-like, mitochondrial OS=Homo sapiens OX=9606 GN=CLPX PE=1 SV=2	2	1092.55	1000	0.001		11910.8			n/a	High	n/a	High	26
[R].APTTMKK.[F]	1xOxidation [M5]; 1xAcetyl [K6(92.9)]	P08240	P08240 [132-138]	P08240 1xAcetyl [K137(92.9)]	Signal recognition particle receptor subunit alpha OS=Homo sapiens OX=9606 GN=SRPRA PE=1 SV=2	1	834.439	1000	0.949		103890	98582.2		n/a	High	Medium	High	26
[K].DVKFGADAR.[A]	1xAcetyl [K3(100)]	P10809	P10809 [29-37]	P10809 1xAcetyl [K31(100)]	60 kDa heat shock protein, mitochondrial OS=Homo sapiens OX=9606 GN=HSPD1 PE=1 SV=2	1	1020.51	0.437	1.385	372316	162607	225263		High	Medium	High	High	26
[K].AQKETVKAEVK.[K]	2xAcetyl [K3(100); K7(100)]	P11171	P11171 [587-597]	P11171 2xAcetyl [K589(100); K593(100)]	Protein 4.1 OS=Homo sapiens OX=9606 GN=EPB41 PE=1 SV=4	2	1314.73	1000	0.961		67776.7	65158.5		n/a	Medium	High	High	26
[K].AEGSPNQGKK.[A]	1xAcetyl [K9(92.8)]	Q9P2E9	Q9P2E9 [580-589]	Q9P2E9 1xAcetyl [K588(92.8)]	Ribosome-binding protein 1 OS=Homo sapiens OX=9606 GN=RRBP1 PE=1 SV=5	1	1057.53	1000	0.929		10870.1	10101.3		n/a	Peak Found	High	High	26
[K].YAKYLPHSAGR.[Y]	1xAcetyl [K3(100)]	P46782	P46782 [45-55]	P46782 1xAcetyl [K47(100)]	40S ribosomal protein S5 OS=Homo sapiens OX=9606 GN=RPS5 PE=1 SV=4	1	1304.67	0.001		18726.2				High	n/a	n/a	High	26
[K].VCFEMKVTEK.[I]	1xCarbamidomethyl [C2]; 1xOxidation [M5]; 1xAcetyl [K6(99.9)]	Q00839	Q00839 [334-343]	Q00839 1xAcetyl [K339(99.9)]	Heterogeneous nuclear ribonucleoprotein U OS=Homo sapiens OX=9606 GN=HNRNPU PE=1 SV=6	1	1328.62	0.001		33537.1				High	n/a	n/a	High	26
[K].EQVPPPAVEPKKPGNKK.[Q]	3xAcetyl [K11(99.5); K]	Q6NUQ4	Q6NUQ4 [74-90]	Q6NUQ4 3xAcetyl [K84(99.5); K]	Transmembrane protein 214 OS=Homo sapiens OX=9606 GN=TMEM214 PE=1 SV=2	2	1969.08	1000	0.84		48445.1	40674.8		n/a	Medium	High	High	26
[R].IPTPVIHTKH.[-]	1xAcetyl [K9(100)]	P12532	P12532 [408-417]	P12532 1xAcetyl [K416(100)]	Creatine kinase U-type, mitochondrial OS=Homo sapiens OX=9606 GN=CKMT1A PE=1 SV=1	1	1184.68	3.117	0.283	43731	136316	38639.3		High	Medium	Peak Found	High	26
[K].ETADAITKEAKKATVNLLGEEK.[K]	3xAcetyl [K8(100); K11(100); K12(100)]	Q00765	Q00765 [165-186]	Q00765 3xAcetyl [K172(100); K175(100); K176(100)]	Receptor expression-enhancing protein 5 OS=Homo sapiens OX=9606 GN=REEP5 PE=1 SV=3	3	2485.3	1000	0.655		75285.8	49294.4		n/a	High	High	High	26
[K].RPAEDMEEEQAFKR.[S]	1xAcetyl [K13(100)]	P61978	P61978 [22-35]	P61978 1xAcetyl [K34(100)]	Heterogeneous nuclear ribonucleoprotein K OS=Homo sapiens OX=9606 GN=HNRNPK PE=1 SV=1	1	1777.82	0.966	1.181	31687.7	30622.3	36161.3		High	High	Peak Found	High	26
[R].MNSLTFKK.[S]	1xOxidation [M1]; 1xAcetyl [K]	Q96N67	Q96N67 [1381-1388]		Dedicator of cytokinesis protein 7 OS=Homo sapiens OX=9606 GN=DOCK7 PE=1 SV=4	1	1026.53	6.443	0.861	4029.8	25963.7	22357.4		Peak Found	High	Peak Found	High	26
[R].VMKFSVSPVVR.[V]	1xAcetyl [K3(100)]	P13639	P13639 [496-506]	P13639 1xAcetyl [K498(100)]	Elongation factor 2 OS=Homo sapiens OX=9606 GN=EEF2 PE=1 SV=4	1	1290.72	0.001	1000	15636.2		2487.05		High	n/a	Peak Found	High	26
[K].TFDSIVMDPKK.[D]	1xAcetyl [K]	P13667	P13667 [534-544]		Protein disulfide-isomerase A4 OS=Homo sapiens OX=9606 GN=PDIA4 PE=1 SV=2	1	1322.67	0.114	0.001	43854	4981.73			High	Peak Found	n/a	High	26
[K].ATDFDVLSYKK.[T]	1xAcetyl [K10(90.4)]	Q9NTJ5	Q9NTJ5 [92-102]	Q9NTJ5 1xAcetyl [K101(90.4)]	Phosphatidylinositol-3-phosphatase SAC1 OS=Homo sapiens OX=9606 GN=SACM1L PE=1 SV=2	1	1328.67	0.001		55484.7				High	n/a	n/a	High	26
[K].LEQTVPGAEEQNTGKFK.[S]	1xAcetyl [K17(87.9)]	O75167	O75167 [305-321]	O75167 1xAcetyl [K321(87.9)]	Phosphatase and actin regulator 2 OS=Homo sapiens OX=9606 GN=PHACTR2 PE=1 SV=2	1	1917.96	1000	0.89		175148	155827		n/a	High	Medium	High	26
[R].TVEALYKFVVPKPR.[S]	1xAcetyl [K7(100)]	Q00325	Q00325 [241-254]	Q00325 1xAcetyl [K247(100)]	Phosphate carrier protein, mitochondrial OS=Homo sapiens OX=9606 GN=SLC25A3 PE=1 SV=2	1	1688.97	0.204	0.431	20075.7	4093.91	1763.4		High	Peak Found	Peak Found	High	26
[K].EGWSKAAKLQGR.[K]	2xAcetyl [K5(100); K8(100)]	P43897	P43897 [89-100]	P43897 2xAcetyl [K93(100); K96(100)]	Elongation factor Ts, mitochondrial OS=Homo sapiens OX=9606 GN=TSFM PE=1 SV=2	2	1414.74	2.131	0.445	18777.5	40011.9	17810.4		Peak Found	High	High	High	26
[R].SDIKLFK.[H]	1xAcetyl [K4(99.6)]	O15269	O15269 [204-210]	O15269 1xAcetyl [K207(99.6)]	Serine palmitoyltransferase 1 OS=Homo sapiens OX=9606 GN=SPTLC1 PE=1 SV=1	1	892.514	0.177	0.783	11742.7	2076.58	1625.06		High	Peak Found	Peak Found	High	26
[K].YVEESKASKR.[L]	2xAcetyl [K6(100); K9(100)]	O95202	O95202 [598-607]	O95202 2xAcetyl [K603(100); K606(100)]	Mitochondrial proton/calcium exchanger protein OS=Homo sapiens OX=9606 GN=LETM1 PE=1 SV=1	2	1280.65	1000	0.001		79238.7			n/a	High	n/a	High	26
[R].TPLLDEEEEENPDKASKFGTR.[V]	1xAcetyl [K17(100)]	P23634	P23634 [1181-1201]	P23634 1xAcetyl [K1197(100)]	Plasma membrane calcium-transporting ATPase 4 OS=Homo sapiens OX=9606 GN=ATP2B4 PE=1 SV=2	2	2447.16	1000	0.764		91076.9	69584.2		n/a	High	Peak Found	High	26
[K].RPDFAQQQAMQQLTFDGKR.[M]	1xAcetyl [K18(100)]	Q9C0J8	Q9C0J8 [29-47]	Q9C0J8 1xAcetyl [K46(100)]	pre-mRNA 3' end processing protein WDR33 OS=Homo sapiens OX=9606 GN=WDR33 PE=1 SV=2	1	2307.13	1000	1.468		25707.3	37736.9		n/a	Peak Found	High	High	26
[K].KNVPTSKR.[E]	2xAcetyl [K1(100); K7(100)]	P82933	P82933 [59-66]	P82933 2xAcetyl [K59(100); K65(100)]	28S ribosomal protein S9, mitochondrial OS=Homo sapiens OX=9606 GN=MRPS9 PE=1 SV=2	2	1013.57	1000	0.301		59001.1	17770.2		n/a	High	Peak Found	High	26
[R].VKAVLKKR.[E]	3xAcetyl [K2(100); K6(100); K7(100)]	Q6PML9	Q6PML9 [112-119]	Q6PML9 3xAcetyl [K113(100); K117(100); K118(100)]	Zinc transporter 9 OS=Homo sapiens OX=9606 GN=SLC30A9 PE=1 SV=1	3	1067.69	1000	1.243		40676.5	50563		n/a	Peak Found	High	High	26
[K].GHAKAAAAKKSR.[K]	3xAcetyl [K4(100); K9(100); K10(100)]	Q6L8Q7	Q6L8Q7 [85-96]	Q6L8Q7 3xAcetyl [K88(100); K93(100); K94(100)]	2',5'-phosphodiesterase 12 OS=Homo sapiens OX=9606 GN=PDE12 PE=1 SV=2	3	1321.73	1000	0.928		73475.2	68159.8		n/a	High	High	High	25
[K].FPLKIFKKPLKK.[-]	4xAcetyl [K4(100); K7(100); K8(100); K11(96)]	Q13586	Q13586 [674-685]	Q13586 4xAcetyl [K677(100); K680(100); K681(100); K684(96)]	Stromal interaction molecule 1 OS=Homo sapiens OX=9606 GN=STIM1 PE=1 SV=3	3	1655.03	1000	0.917		128209	117555		n/a	High	High	High	25
[K].AEGSPSEGKK.[A]	1xAcetyl [K9(93)]	Q9P2E9	Q9P2E9 [570-579]	Q9P2E9 1xAcetyl [K578(93)]	Ribosome-binding protein 1 OS=Homo sapiens OX=9606 GN=RRBP1 PE=1 SV=5	1	1031.5	1000	0.735		17142.7	12597.1		n/a	High	Peak Found	High	25
[K].ISSTLYQAAAPVLTPAKVTGKSK.[K]	2xAcetyl [K17(100); K21(98.1)]	Q8N6L1	Q8N6L1 [111-133]	Q8N6L1 2xAcetyl [K127(100); K131(98.1)]	Keratinocyte-associated protein 2 OS=Homo sapiens OX=9606 GN=KRTCAP2 PE=1 SV=2	2	2415.35	1000	0.601		56908.5	34212.2		n/a	High	Peak Found	High	25
[K].NFESGKAYK.[T]	1xAcetyl [K6(99.4)]	O00161	O00161 [92-100]	O00161 1xAcetyl [K97(99.4)]	Synaptosomal-associated protein 23 OS=Homo sapiens OX=9606 GN=SNAP23 PE=1 SV=1	1	1085.53	8.656	0.838	13860.8	119985	100518		Peak Found	High	Peak Found	High	25
[R].VLGYIQLGQKEGAKLLCGGER.[F]	1xCarbamidomethyl [C17]; 2xAcetyl [K10(100); K14(100)]	P30837	P30837 [370-390]	P30837 2xAcetyl [K379(100); K383(100)]	Aldehyde dehydrogenase X, mitochondrial OS=Homo sapiens OX=9606 GN=ALDH1B1 PE=1 SV=4	2	2373.26	1000	1.531		12734.9	19492.4		n/a	Peak Found	High	High	25
[K].GFGTDFKK.[L]	1xAcetyl [K8(92.8)]	P07686	P07686 [375-382]	P07686 1xAcetyl [K382(92.8)]	Beta-hexosaminidase subunit beta OS=Homo sapiens OX=9606 GN=HEXB PE=1 SV=4	1	941.473	0.125	0.783	140754	17570.7	13765.8		High	Peak Found	Peak Found	High	25
[R].GVTQFGNKYIQQTKPLTLER.[T]	1xAcetyl [K8(100)]	O43809	O43809 [16-35]	O43809 1xAcetyl [K23(100)]	Cleavage and polyadenylation specificity factor subunit 5 OS=Homo sapiens OX=9606 GN=NUDT21 PE=1 SV=1	1	2363.27	2.072	0.93	16088	33336.8	30996		Peak Found	Peak Found	High	High	25
[R].VPEEDLKR.[T]	1xAcetyl [K7(100)]	Q99832	Q99832 [314-321]	Q99832 1xAcetyl [K320(100)]	T-complex protein 1 subunit eta OS=Homo sapiens OX=9606 GN=CCT7 PE=1 SV=2	1	1027.54	0.073	1.063	343202	25219.1	26806		High	Peak Found	Peak Found	High	25
[K].SDPIMLLKDR.[M]	1xAcetyl [K8(100)]	P08559	P08559 [314-323]	P08559 1xAcetyl [K321(100)]	Pyruvate dehydrogenase E1 component subunit alpha, somatic form, mitochondrial OS=Homo sapiens OX=9606 GN=PDHA1 PE=1 SV=3	1	1229.66	0.001		47454.2				High	n/a	n/a	High	25
[R].FSYKFK.[M]	1xAcetyl [K4(100)]	Q92896	Q92896 [751-756]	Q92896 1xAcetyl [K754(100)]	Golgi apparatus protein 1 OS=Homo sapiens OX=9606 GN=GLG1 PE=1 SV=2	1	861.451	0.216	0.001	18999.4	4103.38			High	Peak Found	n/a	High	25
[M].AGSGAWKR.[L]	1xAcetyl [N-Term]; 1xAcetyl [K7(100)]	O14863	O14863 [2-9]	O14863 1xAcetyl [N-Term]; 1xAcetyl [K8(100)]	Zinc transporter 4 OS=Homo sapiens OX=9606 GN=SLC30A4 PE=1 SV=2	1	916.464	1000	0.889		97782.6	86908.4		n/a	High	Medium	High	25
[R].TFDFYKK.[H]	1xAcetyl [K]	Q96DV4	Q96DV4 [300-306]		39S ribosomal protein L38, mitochondrial OS=Homo sapiens OX=9606 GN=MRPL38 PE=1 SV=2	1	990.493	0.001		24022.6				High	n/a	n/a	High	25
[K].DFTIYNPNLLTASKFR.[A]	1xAcetyl [K14(100)]	Q8TAA9	Q8TAA9 [286-301]	Q8TAA9 1xAcetyl [K299(100)]	Vang-like protein 1 OS=Homo sapiens OX=9606 GN=VANGL1 PE=1 SV=1	1	1942.01	1000	0.921		28700.8	26440.8		n/a	Peak Found	High	High	25
[R].SLGPSLATDKS.[-]	1xAcetyl [K10(100)]	Q9H3N1	Q9H3N1 [270-280]	Q9H3N1 1xAcetyl [K279(100)]	Thioredoxin-related transmembrane protein 1 OS=Homo sapiens OX=9606 GN=TMX1 PE=1 SV=1	1	1117.57	1000	0.912		189258	172588		n/a	High	Peak Found	High	25
[K].TMQAVNKK.[M]	1xOxidation [M2]; 1xAcetyl [K8(90.5)]	Q9UQN3	Q9UQN3 [108-115]	Q9UQN3 1xAcetyl [K115(90.5)]	Charged multivesicular body protein 2b OS=Homo sapiens OX=9606 GN=CHMP2B PE=1 SV=1	1	977.508						No Quan Values	n/a	High	Medium	High	25
[R].APGDQGEKYIDLR.[H]	1xAcetyl [K8(100)]	P43121	P43121 [633-645]	P43121 1xAcetyl [K640(100)]	Cell surface glycoprotein MUC18 OS=Homo sapiens OX=9606 GN=MCAM PE=1 SV=2	1	1503.74						Not Reliable	n/a	n/a	High	High	25
[K].ILAEGGGAKFKK.[Y]	2xAcetyl [K]	P49411	P49411 [80-91]		Elongation factor Tu, mitochondrial OS=Homo sapiens OX=9606 GN=TUFM PE=1 SV=2	2	1302.74	1000	1.907		17625.7	33608.4		n/a	Medium	High	High	24
[K].GCGVVKFESPEVAER.[A]	1xCarbamidomethyl [C2]; 1xAcetyl [K6(100)]	P52272	P52272 [693-707]	P52272 1xAcetyl [K698(100)]	Heterogeneous nuclear ribonucleoprotein M OS=Homo sapiens OX=9606 GN=HNRNPM PE=1 SV=3	1	1705.82	0.863	0.705	115525	99721.9	70278.7		High	Peak Found	Peak Found	High	24
[R].FGKFIQLQLNR.[A]	1xAcetyl [K3(100)]	Q96H55	Q96H55 [196-206]	Q96H55 1xAcetyl [K198(100)]	Unconventional myosin-XIX OS=Homo sapiens OX=9606 GN=MYO19 PE=1 SV=2	1	1405.8	1000	0.751		15089.3	11330.4		n/a	Peak Found	High	High	24
[K].SDGIYIINLKR.[T]	1xAcetyl [K10(100)]	P08865	P08865 [43-53]	P08865 1xAcetyl [K52(100)]	40S ribosomal protein SA OS=Homo sapiens OX=9606 GN=RPSA PE=1 SV=4	1	1333.75	0.001		23684.2				High	n/a	n/a	High	24
[K].GKGMKNAMNMKDMK.[G]	1xOxidation [M]; 3xAcetyl [K2(100); K5(100); K11(99.9)]	Q8N9I0	Q8N9I0 [99-112]	Q8N9I0 3xAcetyl [K100(100); K103(100); K109(99.9)]	Synaptotagmin-2 OS=Homo sapiens OX=9606 GN=SYT2 PE=1 SV=2	3	1725.78	3.246	0.822	10772.7	34972.6	28747.7		Peak Found	Peak Found	High	High	24
[K].ISFKFDHLR.[K]	1xAcetyl [K4(100)]	P52907	P52907 [94-102]	P52907 1xAcetyl [K97(100)]	F-actin-capping protein subunit alpha-1 OS=Homo sapiens OX=9606 GN=CAPZA1 PE=1 SV=3	1	1204.65	11.782	0.827	6056.92	71362.7	59032.8		Medium	Medium	High	High	24
[K].EMLDYKR.[K]	1xAcetyl [K6(100)]	Q92575	Q92575 [234-240]	Q92575 1xAcetyl [K239(100)]	UBX domain-containing protein 4 OS=Homo sapiens OX=9606 GN=UBXN4 PE=1 SV=2	1	996.482	0.534	1.004	30407.5	16235.2	16295.7		High	Peak Found	Peak Found	High	24
[R].VSPTGEKVTHTGQVYDDKDYRR.[I]	2xAcetyl [K7(100); K18(100)]	O75380	O75380 [32-53]	O75380 2xAcetyl [K38(100); K49(100)]	NADH dehydrogenase [ubiquinone] iron-sulfur protein 6, mitochondrial OS=Homo sapiens OX=9606 GN=NDUFS6 PE=1 SV=1	3	2635.27	1000	0.877		15564.3	13655.6		n/a	High	Peak Found	High	24
[R].FLEKYK.[D]	1xAcetyl [K4(100)]	P05026	P05026 [108-113]	P05026 1xAcetyl [K111(100)]	Sodium/potassium-transporting ATPase subunit beta-1 OS=Homo sapiens OX=9606 GN=ATP1B1 PE=1 SV=1	1	869.477	0.186	0.994	18467.9	3443.94	3424.71		High	Peak Found	Peak Found	High	24
[R].IDIKQLIAKKIK.[L]	3xAcetyl [K4(100); K10(91.3); K12(99.1)]	P35610	P35610 [42-53]	P35610 3xAcetyl [K45(100); K51(91.3); K53(99.1)]	Sterol O-acyltransferase 1 OS=Homo sapiens OX=9606 GN=SOAT1 PE=1 SV=3	3	1536.97	1000	1.347		8503.47	11453.5		n/a	Peak Found	High	High	24
[K].EKAEKEVAEVKS.[-]	3xAcetyl [K2(100); K5(100); K11(100)]	O95202	O95202 [728-739]	O95202 3xAcetyl [K729(100); K732(100); K738(100)]	Mitochondrial proton/calcium exchanger protein OS=Homo sapiens OX=9606 GN=LETM1 PE=1 SV=1	3	1472.75	1000	0.767		60452	46365.7		n/a	High	Peak Found	High	24
[R].LVSLYFDTKR.[Y]	1xAcetyl [K9(100)]	O00231	O00231 [133-142]	O00231 1xAcetyl [K141(100)]	26S proteasome non-ATPase regulatory subunit 11 OS=Homo sapiens OX=9606 GN=PSMD11 PE=1 SV=3	1	1283.7	0.001		28729.7				High	n/a	n/a	High	24
[K].SFQKIQVR.[L]	1xAcetyl [K4(100)]	P62081	P62081 [71-78]	P62081 1xAcetyl [K74(100)]	40S ribosomal protein S7 OS=Homo sapiens OX=9606 GN=RPS7 PE=1 SV=1	1	1047.59	0.001		12213.6				High	n/a	n/a	High	24
[K].AEGTPNQGKKAEGTPNQGKK.[A]	3xAcetyl [K9(100); K10(100); K]	Q9P2E9	Q9P2E9 [242-261]	Q9P2E9 3xAcetyl [K250(100); K251(100); K]	Ribosome-binding protein 1 OS=Homo sapiens OX=9606 GN=RRBP1 PE=1 SV=5	3	2166.08	1000	0.001		54578.3			n/a	High	n/a	High	24
[R].WGEKGSTEEGAKLEK.[A]	2xAcetyl [K4(100); K12(87.9)]	Q9H6X2	Q9H6X2 [398-412]	Q9H6X2 2xAcetyl [K401(100); K409(87.9)]	Anthrax toxin receptor 1 OS=Homo sapiens OX=9606 GN=ANTXR1 PE=1 SV=2	2	1732.84	1000	0.726		38929.6	28278.8		n/a	High	Medium	High	24
[R].AAEDDEDDDVDTKK.[Q]	1xAcetyl [K]	P06454	P06454 [91-104]		Prothymosin alpha OS=Homo sapiens OX=9606 GN=PTMA PE=1 SV=2	1	1607.66	1000	1.246		99456.8	123931		n/a	High	High	High	24
[R].GFPALSQKMSPFKR.[Q]	1xOxidation [M9]; 2xAcetyl [K8(100); K13(100)]	P49757	P49757 [279-292]	P49757 2xAcetyl [K286(100); K291(100)]	Protein numb homolog OS=Homo sapiens OX=9606 GN=NUMB PE=1 SV=2	2	1693.87	1000	0.701		15334.8	10752.2		n/a	Peak Found	High	High	24
[K].DISLSDYKGK.[Y]	1xAcetyl [K8(100)]	Q06830	Q06830 [28-37]	Q06830 1xAcetyl [K35(100)]	Peroxiredoxin-1 OS=Homo sapiens OX=9606 GN=PRDX1 PE=1 SV=1	1	1167.59	0.001		61977.3				High	n/a	n/a	High	24
[K].TGQYSGIYDCAKK.[I]	1xCarbamidomethyl [C10]; 1xAcetyl [K]	Q6NUK1	Q6NUK1 [321-333]		Calcium-binding mitochondrial carrier protein SCaMC-1 OS=Homo sapiens OX=9606 GN=SLC25A24 PE=1 SV=2	1	1532.7	0.001		27068.6				High	n/a	n/a	High	24
[R].LMDLLGEGLKR.[S]	1xAcetyl [K10(100)]	P54136	P54136 [462-472]	P54136 1xAcetyl [K471(100)]	Arginine--tRNA ligase, cytoplasmic OS=Homo sapiens OX=9606 GN=RARS1 PE=1 SV=2	1	1286.71	0.001		14637.3				High	n/a	n/a	High	24
[K].GILAADESTGSIAKR.[L]	1xAcetyl [K14(100)]	P04075	P04075 [29-43]	P04075 1xAcetyl [K42(100)]	Fructose-bisphosphate aldolase A OS=Homo sapiens OX=9606 GN=ALDOA PE=1 SV=2	1	1530.81	0.001		103865				High	n/a	n/a	High	24
[R].IRHLEMDFEKSR.[S]	1xOxidation [M6]; 1xAcetyl [K10(100)]	Q96ED9	Q96ED9 [642-653]	Q96ED9 1xAcetyl [K651(100)]	Protein Hook homolog 2 OS=Homo sapiens OX=9606 GN=HOOK2 PE=1 SV=3	2	1618.8		1000			2348.75		n/a	n/a	High	High	24
[R].NKISFKFDHLR.[K]	2xAcetyl [K2(100); K6(100)]	P52907	P52907 [92-102]	P52907 2xAcetyl [K93(100); K97(100)]	F-actin-capping protein subunit alpha-1 OS=Homo sapiens OX=9606 GN=CAPZA1 PE=1 SV=3	2	1488.8	1000	0.777		117499	91342.8		n/a	High	Peak Found	High	24
[R].ASGNYATVISHNPETKK.[T]	1xAcetyl [K]	P62917	P62917 [129-145]		60S ribosomal protein L8 OS=Homo sapiens OX=9606 GN=RPL8 PE=1 SV=2	1	1858.93	0.001		24270.9				High	n/a	n/a	High	24
[K].VTNGVGKK.[-]	1xAcetyl [K7(91.5)]	P48651	P48651 [466-473]	P48651 1xAcetyl [K472(91.5)]	Phosphatidylserine synthase 1 OS=Homo sapiens OX=9606 GN=PTDSS1 PE=1 SV=1	1	844.489	1000	0.819		14379.1	11783.4		n/a	Peak Found	High	High	24
[K].APAQKAPAPKASGKK.[A]	3xAcetyl [K5(100); K10(90.3); K15(90.3)]	P50914	P50914 [200-214]	P50914 3xAcetyl [K204(100); K209(90.3); K214(90.3)]	60S ribosomal protein L14 OS=Homo sapiens OX=9606 GN=RPL14 PE=1 SV=4	3	1575.89		1000			31423.2		n/a	n/a	High	High	23
[K].GAEITGKAIQKGASK.[L]	2xAcetyl [K7(100); K11(100)]	Q8N0X7	Q8N0X7 [441-455]	Q8N0X7 2xAcetyl [K447(100); K451(100)]	Spartin OS=Homo sapiens OX=9606 GN=SPART PE=1 SV=1	2	1542.85	1000	0.848		86041.6	72973.9		n/a	High	Medium	High	23
[R].LLYEALVDCKK.[S]	1xCarbamidomethyl [C9]; 1xAcetyl [K]	Q7L2H7	Q7L2H7 [167-177]		Eukaryotic translation initiation factor 3 subunit M OS=Homo sapiens OX=9606 GN=EIF3M PE=1 SV=1	1	1393.74	0.001		46106.4				High	n/a	n/a	High	23
[K].GVVFSVTTVDLKR.[K]	1xAcetyl [K12(100)]	Q9Y696	Q9Y696 [49-61]	Q9Y696 1xAcetyl [K60(100)]	Chloride intracellular channel protein 4 OS=Homo sapiens OX=9606 GN=CLIC4 PE=1 SV=4	1	1462.83	0.001		19386.2				High	n/a	n/a	High	23
[R].LTDYISKVKE.[-]	1xAcetyl [K7(93.5)]	O75915	O75915 [179-188]	O75915 1xAcetyl [K185(93.5)]	PRA1 family protein 3 OS=Homo sapiens OX=9606 GN=ARL6IP5 PE=1 SV=1	2	1237.67	1000	0.63		23842.9	15030.1		n/a	Peak Found	High	High	23
[R].REEVKLKEIDSK.[E]	2xAcetyl [K5(100); K7(100)]	Q14739	Q14739 [172-183]	Q14739 2xAcetyl [K176(100); K178(100)]	Delta(14)-sterol reductase LBR OS=Homo sapiens OX=9606 GN=LBR PE=1 SV=2	3	1557.85	1000	1.145		146985	168337		n/a	High	High	High	23
[K].IENITAPK.[T]	1xAcetyl [K8(100)]	Q6UXH9	Q6UXH9 [449-456]	Q6UXH9 1xAcetyl [K456(100)]	Inactive serine protease PAMR1 OS=Homo sapiens OX=9606 GN=PAMR1 PE=1 SV=1	0	927.515	0.001		17493.1				High	n/a	n/a	High	23
[K].GSSNSYAIKK.[K]	1xAcetyl [K]	P46782	P46782 [183-192]		40S ribosomal protein S5 OS=Homo sapiens OX=9606 GN=RPS5 PE=1 SV=4	1	1096.56	0.001		28686.1				High	n/a	n/a	High	23
[K].VQGGALEDSQLVAGVAFKK.[T]	1xAcetyl [K]	Q99832	Q99832 [200-218]		T-complex protein 1 subunit eta OS=Homo sapiens OX=9606 GN=CCT7 PE=1 SV=2	1	1959.05	0.001	1000	92622.5		3305.97		High	n/a	Peak Found	High	23
[R].LTFKYER.[D]	1xAcetyl [K4(100)]	P00367	P00367 [454-460]	P00367 1xAcetyl [K457(100)]	Glutamate dehydrogenase 1, mitochondrial OS=Homo sapiens OX=9606 GN=GLUD1 PE=1 SV=2	1	998.531	3.959	0.741	20100.2	79566.8	58935		High	High	High	High	23
[K].SQQALVQKR.[H]	1xAcetyl [K8(100)]	P24539	P24539 [155-163]	P24539 1xAcetyl [K162(100)]	ATP synthase F(0) complex subunit B1, mitochondrial OS=Homo sapiens OX=9606 GN=ATP5PB PE=1 SV=2	1	1099.62	0.505	0.623	111120	56131.8	34996.3		Medium	High	Medium	High	23
[K].SVEVEGYGSKK.[I]	1xAcetyl [K11(91.9)]	Q7L2E3	Q7L2E3 [96-106]	Q7L2E3 1xAcetyl [K106(91.9)]	ATP-dependent RNA helicase DHX30 OS=Homo sapiens OX=9606 GN=DHX30 PE=1 SV=1	1	1224.61	1000	0.59		190545	112448		n/a	Medium	High	High	23
[K].AWEEYYKK.[MIQ]	1xAcetyl [K]	Q92945	Q92945 [621-628]; [647-654]		Far upstream element-binding protein 2 OS=Homo sapiens OX=9606 GN=KHSRP PE=1 SV=4	1	1158.55	0.001		45474.3				High	n/a	n/a	High	23
[R].YFVLKLETADAPAR.[L]	1xAcetyl [K5(100)]	O14654	O14654 [95-108]	O14654 1xAcetyl [K99(100)]	Insulin receptor substrate 4 OS=Homo sapiens OX=9606 GN=IRS4 PE=1 SV=1	1	1635.87	0.202	0.001	22026.4	4441.98			High	Peak Found	n/a	High	23
[R].EVSEISIVDIANKR.[S]	1xAcetyl [K13(100)]	Q14789	Q14789 [523-536]	Q14789 1xAcetyl [K535(100)]	Golgin subfamily B member 1 OS=Homo sapiens OX=9606 GN=GOLGB1 PE=1 SV=2	1	1614.87	1000	0.567		9338.08	5295.54		n/a	High	Peak Found	High	23
[K].LIINSLYKNK.[E]	1xAcetyl [K]	P14625	P14625 [88-97]		Endoplasmin OS=Homo sapiens OX=9606 GN=HSP90B1 PE=1 SV=1	1	1247.74	0.001		96836.4				High	n/a	n/a	High	23
[K].LLLQVQHASKQIAADK.[Q]	1xAcetyl [K10(100)]	P12236	P12236 [34-49]	P12236 1xAcetyl [K43(100)]	ADP/ATP translocase 3 OS=Homo sapiens OX=9606 GN=SLC25A6 PE=1 SV=4	1	1805.03	1000	4.468		35283.6	157635		n/a	Peak Found	High	High	23
[K].EMTEGKR.[S]	1xOxidation [M2]; 1xAcetyl [K6(100)]	O75845	O75845 [271-277]	O75845 1xAcetyl [K276(100)]	Lathosterol oxidase OS=Homo sapiens OX=9606 GN=SC5D PE=1 SV=2	1	908.414	1000	0.898		39699.2	35665.7		n/a	High	High	High	23
[R].YLVKAFR.[A]	1xAcetyl [K4(100)]	Q96HJ9	Q96HJ9 [37-43]	Q96HJ9 1xAcetyl [K40(100)]	Protein FMC1 homolog OS=Homo sapiens OX=9606 GN=FMC1 PE=1 SV=2	1	938.546	0.001		14199.1				High	n/a	n/a	High	23
[K].ISMPDLDLHLKSPKAKGEVDVDVPK.[L]	1xOxidation [M3]; 3xAcetyl [K11(99.4); K14(98.7); K16(96.9)]	Q09666	Q09666 [2386-2410]	Q09666 3xAcetyl [K2396(99.4); K2399(98.7); K2401(96.9)]	Neuroblast differentiation-associated protein AHNAK OS=Homo sapiens OX=9606 GN=AHNAK PE=1 SV=2	3	2873.5	1000	0.001		6172.91			n/a	High	n/a	High	23
[K].DLFGKFGPALSVK.[V]	1xAcetyl [K5(98.1)]	Q9H361; P11940	Q9H361 [209-221]; P11940 [209-221]	Q9H361 1xAcetyl [K213(98.1)]; P11940 1xAcetyl [K213(98.1)]	Polyadenylate-binding protein 3 OS=Homo sapiens OX=9606 GN=PABPC3 PE=1 SV=2 Polyadenylate-binding protein 1 OS=Homo sapiens OX=9606 GN=PABPC1 PE=1 SV=2	1	1420.78	0.167	1.202	50914.3	8487.4	10200.7	Shared	Medium	Peak Found	High	High	23
[K].LVEKFGK.[E]	1xAcetyl [K4(99.9)]	P30153	P30153 [469-475]	P30153 1xAcetyl [K472(99.9)]	Serine/threonine-protein phosphatase 2A 65 kDa regulatory subunit A alpha isoform OS=Homo sapiens OX=9606 GN=PPP2R1A PE=1 SV=4	1	862.503	0.001		12585.3				High	n/a	n/a	High	23
[R].IHGVGFKK.[R]	1xAcetyl [K7(93.5)]	P62899	P62899 [33-40]	P62899 1xAcetyl [K39(93.5)]	60S ribosomal protein L31 OS=Homo sapiens OX=9606 GN=RPL31 PE=1 SV=1	1	927.541	0.093	0.001	67877.2	6313.36			High	Peak Found	n/a	High	23
[K].ENKFSAKR.[L]	2xAcetyl [K3(100); K7(100)]	Q09472	Q09472 [1285-1292]	Q09472 2xAcetyl [K1287(100); K1291(100)]	Histone acetyltransferase p300 OS=Homo sapiens OX=9606 GN=EP300 PE=1 SV=2	2	1063.55	1000	0.934		1.2385e+06	1.15736e+06		n/a	Peak Found	High	High	23
[R].VENFGKR.[K]	1xAcetyl [K6(100)]	Q6WKZ4	Q6WKZ4 [1139-1145]	Q6WKZ4 1xAcetyl [K1144(100)]	Rab11 family-interacting protein 1 OS=Homo sapiens OX=9606 GN=RAB11FIP1 PE=1 SV=3	1	891.468	3.525	0.743	11533.4	40654.2	30189.1		Peak Found	Peak Found	High	High	23
[R].IAKFAFDYATK.[K]	1xAcetyl [K3(100)]	O43837	O43837 [197-207]	O43837 1xAcetyl [K199(100)]	Isocitrate dehydrogenase [NAD] subunit beta, mitochondrial OS=Homo sapiens OX=9606 GN=IDH3B PE=1 SV=2	1	1316.69	0.322	0.001	23102.1	7428.68			High	Peak Found	n/a	High	23
[K].NPSSFEGKGPLSYVKEMTEGKR.[S]	1xOxidation [M17]; 3xAcetyl [K8(100); K15(100); K21(100)]	O75845	O75845 [256-277]	O75845 3xAcetyl [K263(100); K270(100); K276(100)]	Lathosterol oxidase OS=Homo sapiens OX=9606 GN=SC5D PE=1 SV=2	3	2583.24	5.514	0.712	4188.76	23098.2	16445		Peak Found	High	Peak Found	High	23
[K].ANLIELEDDSHSGKR.[G]	1xAcetyl [K14(100)]	Q9ULH0	Q9ULH0 [1612-1626]	Q9ULH0 1xAcetyl [K1625(100)]	Kinase D-interacting substrate of 220 kDa OS=Homo sapiens OX=9606 GN=KIDINS220 PE=1 SV=3	1	1725.84	1000	0.802		24825.9	19904.2		n/a	Peak Found	High	High	23
[R].RNPDSPAKAIPKTLK.[D]	2xAcetyl [K8(100); K]	P82914	P82914 [240-254]	P82914 2xAcetyl [K247(100); K]	28S ribosomal protein S15, mitochondrial OS=Homo sapiens OX=9606 GN=MRPS15 PE=1 SV=1	3	1719.98	1000	0.656		81466.1	53440		n/a	High	Medium	High	23
[R].DSLTGSSDLYKR.[T]	1xAcetyl [K11(100)]	Q14671	Q14671 [708-719]	Q14671 1xAcetyl [K718(100)]	Pumilio homolog 1 OS=Homo sapiens OX=9606 GN=PUM1 PE=1 SV=3	1	1383.68						No Quan Values	High	n/a	n/a	High	22
[R].ATVASSTQKFQDLGVK.[N]	1xAcetyl [K9(97.5)]	Q9UHD8	Q9UHD8 [54-69]	Q9UHD8 1xAcetyl [K62(97.5)]	Septin-9 OS=Homo sapiens OX=9606 GN=SEPTIN9 PE=1 SV=2	1	1721.91	1000	0.001		12422.2			n/a	High	n/a	High	22
[K].SKFLALGSKFR.[Y]	2xAcetyl [K2(100); K9(100)]	P11171	P11171 [498-508]	P11171 2xAcetyl [K499(100); K506(100)]	Protein 4.1 OS=Homo sapiens OX=9606 GN=EPB41 PE=1 SV=4	2	1337.76	1000	0.724		12173.4	8808.38		n/a	High	Peak Found	High	22
[K].ASEPKEVMGEKK.[E]	2xAcetyl [K]	Q9Y4W6	Q9Y4W6 [86-97]		AFG3-like protein 2 OS=Homo sapiens OX=9606 GN=AFG3L2 PE=1 SV=2	2	1416.7	1000	0.949		54131	51366.7		n/a	High	Peak Found	High	22
[K].VKNELFKR.[L]	1xAcetyl [K7(99.9)]	Q16836	Q16836 [126-133]	Q16836 1xAcetyl [K132(99.9)]	Hydroxyacyl-coenzyme A dehydrogenase, mitochondrial OS=Homo sapiens OX=9606 GN=HADH PE=1 SV=3	2	1075.63	0.061	1.198	100148	6118.83	7332.12		High	Peak Found	Peak Found	High	22
[R].ELLTLDEKDPR.[R]	1xAcetyl [K8(100)]	P46781	P46781 [59-69]	P46781 1xAcetyl [K66(100)]	40S ribosomal protein S9 OS=Homo sapiens OX=9606 GN=RPS9 PE=1 SV=3	1	1370.72						No Quan Values	High	n/a	n/a	High	22
[R].LFDQPGDPLKR.[S]	1xAcetyl [K10(100)]	Q96EY7	Q96EY7 [378-388]	Q96EY7 1xAcetyl [K387(100)]	Pentatricopeptide repeat domain-containing protein 3, mitochondrial OS=Homo sapiens OX=9606 GN=PTCD3 PE=1 SV=3	1	1327.7	0.191	0.001	38867.9	7424.25			Medium	High	n/a	High	22
[K].HHSENKGLDKVMETQAQVDELK.[G]	1xOxidation [M12]; 2xAcetyl [K6(100); K10(100)]	P51809	P51809 [116-137]	P51809 2xAcetyl [K121(100); K125(100)]	Vesicle-associated membrane protein 7 OS=Homo sapiens OX=9606 GN=VAMP7 PE=1 SV=3	2	2636.26	1000	0.907		39238.7	35575.6		n/a	High	Medium	High	22
[R].KLEETQELLAEVQGLGDGKR.[K]	1xAcetyl [K19(100)]	Q53GL0	Q53GL0 [315-334]	Q53GL0 1xAcetyl [K333(100)]	Pleckstrin homology domain-containing family O member 1 OS=Homo sapiens OX=9606 GN=PLEKHO1 PE=1 SV=2	2	2255.19	1000	0.886		18141.9	16076.5		n/a	High	Peak Found	High	22
[R].VMKFSVSPVVR.[V]	1xOxidation [M2]; 1xAcetyl [K3(100)]	P13639	P13639 [496-506]	P13639 1xAcetyl [K498(100)]	Elongation factor 2 OS=Homo sapiens OX=9606 GN=EEF2 PE=1 SV=4	1	1306.72	0.106	0.001	60894.1	6452.2			High	Peak Found	n/a	High	22
[K].TSKSSSKHR.[G]	2xAcetyl [K3(100); K7(100)]	Q8IV33	Q8IV33 [309-317]	Q8IV33 2xAcetyl [K311(100); K315(100)]	Uncharacterized protein KIAA0825 OS=Homo sapiens OX=9606 GN=KIAA0825 PE=1 SV=3	2	1101.56	1000	0.747		18466.8	13797.7		n/a	High	Peak Found	High	22
[K].DKLEFAPKAVLNR.[N]	2xAcetyl [K2(100); K8(100)]	Q96EX1	Q96EX1 [74-86]	Q96EX1 2xAcetyl [K75(100); K81(100)]	Small integral membrane protein 12 OS=Homo sapiens OX=9606 GN=SMIM12 PE=1 SV=3	2	1584.87	1000	0.687		25961	17828.9		n/a	High	Medium	High	22
[K].GKVQFQGKK.[T]	2xAcetyl [K2(100); K8(92.4)]	P05455	P05455 [353-361]	P05455 2xAcetyl [K354(100); K360(92.4)]	Lupus La protein OS=Homo sapiens OX=9606 GN=SSB PE=1 SV=2	2	1103.62	1000	1.333		17992	23984.9		n/a	High	Medium	High	22
[K].RPDFAQQQAMQQLTFDGKR.[M]	1xOxidation [M10]; 1xAcetyl [K18(100)]	Q9C0J8	Q9C0J8 [29-47]	Q9C0J8 1xAcetyl [K46(100)]	pre-mRNA 3' end processing protein WDR33 OS=Homo sapiens OX=9606 GN=WDR33 PE=1 SV=2	1	2323.12	1000	1.37		24622.8	33728.6		n/a	Peak Found	High	High	22
[K].HFELGGDKK.[R]	1xAcetyl [K8(94.4)]	P83881	P83881 [90-98]	P83881 1xAcetyl [K97(94.4)]	60S ribosomal protein L36a OS=Homo sapiens OX=9606 GN=RPL36A PE=1 SV=2	1	1072.54	0.001		37827.6				High	n/a	n/a	High	22
[R].KTGKEMLDYKR.[K]	3xAcetyl [K1(100); K4(100); K10(100)]	Q92575	Q92575 [230-240]	Q92575 3xAcetyl [K230(100); K233(100); K239(100)]	UBX domain-containing protein 4 OS=Homo sapiens OX=9606 GN=UBXN4 PE=1 SV=2	3	1494.76	1000	0.602		78503.3	47260		n/a	Peak Found	High	High	22
[R].YQEAAPNVANNTGPHAASCFGAKK.[G]	1xCarbamidomethyl [C19]; 1xAcetyl [K]	O60716	O60716 [600-623]		Catenin delta-1 OS=Homo sapiens OX=9606 GN=CTNND1 PE=1 SV=1	1	2545.19	1000	0.001		21107.7			n/a	High	n/a	High	22
[K].DTYIENEKLISGK.[R]	1xAcetyl [K]	P04843	P04843 [580-592]		Dolichyl-diphosphooligosaccharide--protein glycosyltransferase subunit 1 OS=Homo sapiens OX=9606 GN=RPN1 PE=1 SV=1	1	1551.79	0.001		19561.1				High	n/a	n/a	High	22
[R].LNQVIFPVSYNDKFYK.[D]	1xAcetyl [K13(99.9)]	Q9GZZ1	Q9GZZ1 [22-37]	Q9GZZ1 1xAcetyl [K34(99.9)]	N-alpha-acetyltransferase 50 OS=Homo sapiens OX=9606 GN=NAA50 PE=1 SV=1	1	2017.04	0.111	0.001	133712	14805.1			High	Peak Found	n/a	High	22
[M].SFPKYKPSSLR.[T]	1xAcetyl [N-Term]; 1xAcetyl [K4(99.6)]	O95168	O95168 [2-12]	O95168 1xAcetyl [N-Term]; 1xAcetyl [K5(99.6)]	NADH dehydrogenase [ubiquinone] 1 beta subcomplex subunit 4 OS=Homo sapiens OX=9606 GN=NDUFB4 PE=1 SV=3	1	1393.75	1000	0.491		89949.5	44160.5		n/a	High	Peak Found	High	22
[K].AYVVLGQFLVLKK.[D]	1xAcetyl [K]	O75531	O75531 [42-54]		Barrier-to-autointegration factor OS=Homo sapiens OX=9606 GN=BANF1 PE=1 SV=1	1	1519.92	0.204	2.337	14647.8	2995.14	6998.26		High	Peak Found	Peak Found	High	22
[K].LLLQVQHASKQISAEK.[Q]	1xAcetyl [K10(100)]	P12235	P12235 [34-49]	P12235 1xAcetyl [K43(100)]	ADP/ATP translocase 1 OS=Homo sapiens OX=9606 GN=SLC25A4 PE=1 SV=4	1	1835.04	1000	5.386		4602.21	24789		n/a	Peak Found	High	High	21
[K].TLNDELEIIEGMKFDR.[G]	1xOxidation [M12]; 1xAcetyl [K13(100)]	P10809	P10809 [206-221]	P10809 1xAcetyl [K218(100)]	60 kDa heat shock protein, mitochondrial OS=Homo sapiens OX=9606 GN=HSPD1 PE=1 SV=2	1	1980.96	0.001		28896.4				High	n/a	n/a	High	21
[R].IVVVSSKLYK.[Y]	1xAcetyl [K]	Q9HBH5	Q9HBH5 [187-196]		Retinol dehydrogenase 14 OS=Homo sapiens OX=9606 GN=RDH14 PE=1 SV=1	1	1177.72	0.001		13689				High	n/a	n/a	High	21
[K].FPLKIFKKPLKK.[-]	5xAcetyl [K4(100); K7(100); K8(100); K11(100); K12(100)]	Q13586	Q13586 [674-685]	Q13586 5xAcetyl [K677(100); K680(100); K681(100); K684(100); K685(100)]	Stromal interaction molecule 1 OS=Homo sapiens OX=9606 GN=STIM1 PE=1 SV=3	3	1697.04	1000	0.927		243587	225865		n/a	Medium	High	High	21
[K].SDVEAIFSKYGK.[I]	1xAcetyl [K9(99.8)]	P07910	P07910 [31-42]	P07910 1xAcetyl [K39(99.8)]	Heterogeneous nuclear ribonucleoproteins C1/C2 OS=Homo sapiens OX=9606 GN=HNRNPC PE=1 SV=4	1	1385.69	0.001		9170.84				High	n/a	n/a	High	21
[R].VIIEKYYTR.[L]	1xAcetyl [K5(100)]	P08708	P08708 [15-23]	P08708 1xAcetyl [K19(100)]	40S ribosomal protein S17 OS=Homo sapiens OX=9606 GN=RPS17 PE=1 SV=2	1	1226.68	0.234	0.499	128089	29930.3	14934.4		High	Medium	Medium	High	21
[R].TIEKFEK.[E]	1xAcetyl [K4(99)]	P68104	P68104 [38-44]	P68104 1xAcetyl [K41(99)]	Elongation factor 1-alpha 1 OS=Homo sapiens OX=9606 GN=EEF1A1 PE=1 SV=1	1	936.504	0.119	1.261	162808	19309	24357.5		High	Peak Found	Peak Found	High	21
[K].GKVNFKGADMNGLPTK.[G]	2xAcetyl [K2(100); K6(99.8)]	Q8TCD1	Q8TCD1 [50-65]	Q8TCD1 2xAcetyl [K51(100); K55(99.8)]	UPF0729 protein C18orf32 OS=Homo sapiens OX=9606 GN=C18orf32 PE=1 SV=1	2	1760.9						No Quan Values	n/a	High	n/a	High	21
[R].DVAYQYVKK.[G]	1xAcetyl [K]	Q04837	Q04837 [96-104]		Single-stranded DNA-binding protein, mitochondrial OS=Homo sapiens OX=9606 GN=SSBP1 PE=1 SV=1	1	1155.6	0.001		38947.2				High	n/a	n/a	High	21
[R].LFVGNLPADITEDEFKR.[L]	1xAcetyl [K16(100)]	P23246	P23246 [299-315]	P23246 1xAcetyl [K314(100)]	Splicing factor, proline- and glutamine-rich OS=Homo sapiens OX=9606 GN=SFPQ PE=1 SV=2	1	2006.02	0.001		19854.8				High	n/a	n/a	High	21
[R].KGTKGSEDSPPKHAGNNESHSSR.[R]	3xAcetyl [K1(100); K4(100); K12(100)]	P48651	P48651 [434-456]	P48651 3xAcetyl [K434(100); K437(100); K445(100)]	Phosphatidylserine synthase 1 OS=Homo sapiens OX=9606 GN=PTDSS1 PE=1 SV=1	3	2533.17	1000	0.691		56140	38790.1		n/a	High	Peak Found	High	21
[R].VWDMSKR.[T]	1xAcetyl [K6(100)]	P53621	P53621 [275-281]	P53621 1xAcetyl [K280(100)]	Coatomer subunit alpha OS=Homo sapiens OX=9606 GN=COPA PE=1 SV=2	1	963.472	0.001		21666.9				High	n/a	n/a	High	21
[R].GFGGKFGVQMDR.[V]	1xAcetyl [K5(100)]	Q14247	Q14247 [120-131]	Q14247 1xAcetyl [K124(100)]	Src substrate cortactin OS=Homo sapiens OX=9606 GN=CTTN PE=1 SV=2	1	1340.64	3.688	0.751	11692.9	43128.1	32369.5		Peak Found	Peak Found	High	High	21
[R].LVDTGDKFR.[F]	1xAcetyl [K7(100)]	Q01082	Q01082 [1907-1915]	Q01082 1xAcetyl [K1913(100)]	Spectrin beta chain, non-erythrocytic 1 OS=Homo sapiens OX=9606 GN=SPTBN1 PE=1 SV=2	1	1092.57	0.119	0.911	61772.5	7376.57	6723.25		High	Peak Found	Peak Found	High	21
[K].AAGAGKVTKSAQKAQK.[A]	3xAcetyl [K6(100); K9(100); K13(99.7)]	P68104	P68104 [445-460]	P68104 3xAcetyl [K450(100); K453(100); K457(99.7)]	Elongation factor 1-alpha 1 OS=Homo sapiens OX=9606 GN=EEF1A1 PE=1 SV=1	3	1669.92	1000	0.735		21904.7	16106.8		n/a	High	Medium	High	21
[K].YSEGYPGKR.[Y]	1xAcetyl [K8(100)]	P34897	P34897 [96-104]	P34897 1xAcetyl [K103(100)]	Serine hydroxymethyltransferase, mitochondrial OS=Homo sapiens OX=9606 GN=SHMT2 PE=1 SV=3	1	1098.52	1.597	0.802	20526.2	32790.1	26300.2		Peak Found	Medium	High	High	21
[R].AHSIQIMKVEEIAASK.[C]	1xAcetyl [K8(100)]	Q02543	Q02543 [121-136]	Q02543 1xAcetyl [K128(100)]	60S ribosomal protein L18a OS=Homo sapiens OX=9606 GN=RPL18A PE=1 SV=2	1	1796.96	0.001		34560.4				High	n/a	n/a	High	21
[R].VFTTVGSAEKR.[A]	1xAcetyl [K10(100)]	P49327	P49327 [1695-1705]	P49327 1xAcetyl [K1704(100)]	Fatty acid synthase OS=Homo sapiens OX=9606 GN=FASN PE=1 SV=3	1	1236.66	0.001		31760.2				High	n/a	n/a	High	21
[R].SSGPYGGGGQYFAKPR.[N]	1xAcetyl [K14(100)]	P09651	P09651 [337-352]	P09651 1xAcetyl [K350(100)]	Heterogeneous nuclear ribonucleoprotein A1 OS=Homo sapiens OX=9606 GN=HNRNPA1 PE=1 SV=5	0	1670.79	0.001		41589.5				High	n/a	n/a	High	21
[R].TEFAGDKFKEEK.[V]	1xAcetyl [K7(100)]	O43615	O43615 [211-222]	O43615 1xAcetyl [K217(100)]	Mitochondrial import inner membrane translocase subunit TIM44 OS=Homo sapiens OX=9606 GN=TIMM44 PE=1 SV=2	2	1470.71	1000	1.057		77143.7	81554.7		n/a	Medium	High	High	21
[R].YNYLKPR.[A]	1xAcetyl [K5(100)]	P56385	P56385 [30-36]	P56385 1xAcetyl [K34(100)]	ATP synthase subunit e, mitochondrial OS=Homo sapiens OX=9606 GN=ATP5ME PE=1 SV=2	0	995.531	0.072	1.154	115465	8303.91	9581.11		High	Peak Found	Peak Found	High	21
[K].DDIKSIMDNFTEIIK.[T]	1xOxidation [M7]; 2xAcetyl [K4(100); K15(100)]	Q15528	Q15528 [24-38]	Q15528 2xAcetyl [K27(100); K38(100)]	Mediator of RNA polymerase II transcription subunit 22 OS=Homo sapiens OX=9606 GN=MED22 PE=1 SV=2	1	1881.92	0.198	1.443	33134	6556.81	9461.35		High	Peak Found	Peak Found	High	21
[K].KGSQKLR.[S]	2xAcetyl [K1(100); K5(100)]	Q5T0W9	Q5T0W9 [770-776]	Q5T0W9 2xAcetyl [K770(100); K774(100)]	Protein FAM83B OS=Homo sapiens OX=9606 GN=FAM83B PE=1 SV=1	2	900.526	1000	0.458		155901	71353.2		n/a	Medium	Peak Found	Medium	35
[K].KGEAEKK.[-]	2xAcetyl [K1(100); K7(95.7)]	Q9H1K1	Q9H1K1 [161-167]	Q9H1K1 2xAcetyl [K161(100); K167(95.7)]	Iron-sulfur cluster assembly enzyme ISCU, mitochondrial OS=Homo sapiens OX=9606 GN=ISCU PE=1 SV=2	2	873.468	1000	0.504		149383	75283.1		n/a	Medium	Peak Found	Medium	34
[K].LQEKFAPK.[G]	1xAcetyl [K4(100)]	Q9BRT2	Q9BRT2 [111-118]	Q9BRT2 1xAcetyl [K114(100)]	Ubiquinol-cytochrome-c reductase complex assembly factor 2 OS=Homo sapiens OX=9606 GN=UQCC2 PE=1 SV=1	1	1002.56	1000	0.606		83865.6	50804.8		n/a	Medium	Medium	Medium	34
[R].KGTLGSK.[G]	1xAcetyl [K7(99.7)]	Q13835	Q13835 [169-175]	Q13835 1xAcetyl [K175(99.7)]	Plakophilin-1 OS=Homo sapiens OX=9606 GN=PKP1 PE=1 SV=2	1	732.425	18.317	1.012	3925.05	71894	72739.5		Peak Found	Medium	Peak Found	Medium	34
[R].ESAINVAEGKK.[Q]	1xAcetyl [K]	Q9UJZ1	Q9UJZ1 [212-222]		Stomatin-like protein 2, mitochondrial OS=Homo sapiens OX=9606 GN=STOML2 PE=1 SV=1	1	1187.63	9.5	0.677	19974.8	189767	128459		Medium	Medium	Medium	Medium	34
[K].TSGQKAGDKK.[A]	2xAcetyl [K5(100); K10(92.1)]	O95684	O95684 [185-194]	O95684 2xAcetyl [K189(100); K194(92.1)]	Centrosomal protein 43 OS=Homo sapiens OX=9606 GN=CEP43 PE=1 SV=1	2	1103.57						No Quan Values	n/a	Medium	n/a	Medium	33
[K].KTEGTPNQGKK.[A]	2xAcetyl [K1(100); K]	Q9P2E9	Q9P2E9 [231-241]	Q9P2E9 2xAcetyl [K231(100); K]	Ribosome-binding protein 1 OS=Homo sapiens OX=9606 GN=RRBP1 PE=1 SV=5	2	1271.66	1000	1.011		37447.6	37865		n/a	Medium	Medium	Medium	33
[K].QESGSGKKK.[A]	2xAcetyl [K7(100); K8(99.4)]	Q86UP2	Q86UP2 [202-210]	Q86UP2 2xAcetyl [K208(100); K209(99.4)]	Kinectin OS=Homo sapiens OX=9606 GN=KTN1 PE=1 SV=1	2	1032.53	1000	1.005		100904	101410		n/a	Peak Found	Medium	Medium	32
[K].LLDLKK.[Q]	1xAcetyl [K]	P56192	P56192 [876-881]		Methionine--tRNA ligase, cytoplasmic OS=Homo sapiens OX=9606 GN=MARS1 PE=1 SV=2	1	771.497	0.093	0.788	111790	10408.1	8202.79		Medium	Peak Found	Peak Found	Medium	32
[K].SLGALKK.[-]	1xAcetyl [K]	Q9Y4P3	Q9Y4P3 [441-447]		Transducin beta-like protein 2 OS=Homo sapiens OX=9606 GN=TBL2 PE=1 SV=1	1	758.477	11.045	1.085	24314	268541	291497		Peak Found	Peak Found	Medium	Medium	32
[K].TVEVKPGMKAR.[F]	1xOxidation [M8]; 2xAcetyl [K5(100); K9(100)]	Q09472	Q09472 [1332-1342]	Q09472 2xAcetyl [K1336(100); K1340(100)]	Histone acetyltransferase p300 OS=Homo sapiens OX=9606 GN=EP300 PE=1 SV=2	1	1315.7	1000	0.924		75898.5	70158.3		n/a	Medium	Peak Found	Medium	31
[R].GKGGKGLGKGGAK.[R]	2xAcetyl [K2(86.6); K13(97.4)]	P62805	P62805 [5-17]	P62805 2xAcetyl [K6(86.6); K17(97.4)]	Histone H4 OS=Homo sapiens OX=9606 GN=H4C1 PE=1 SV=2	3	1198.69	0.373	0.595	253456	94596	56260.3		Medium	Peak Found	Peak Found	Medium	31
[R].DLVHAPLPLTWKR.[S]	1xAcetyl [K12(100)]	Q2M1P5	Q2M1P5 [1267-1279]	Q2M1P5 1xAcetyl [K1278(100)]	Kinesin-like protein KIF7 OS=Homo sapiens OX=9606 GN=KIF7 PE=1 SV=2	1	1587.9	10.266	0.786	2737.88	28106.9	22093.4		Peak Found	Medium	Medium	Medium	30
[K].TLIESK.[L]	1xAcetyl [K6(100)]	Q14690	Q14690 [524-529]	Q14690 1xAcetyl [K529(100)]	Protein RRP5 homolog OS=Homo sapiens OX=9606 GN=PDCD11 PE=1 SV=3	0	732.414	2.826	0.74	91606.7	258887	191594		Medium	Peak Found	Medium	Medium	30
[K].GLGKGGAKR.[H]	2xAcetyl [K4(100); K8(100)]	P62805	P62805 [10-18]	P62805 2xAcetyl [K13(100); K17(100)]	Histone H4 OS=Homo sapiens OX=9606 GN=H4C1 PE=1 SV=2	2	927.537	0.617	0.708	13724969	8469677	5.99683e+06		Medium	Medium	Medium	Medium	30
[K].AVLLKTK.[K]	1xAcetyl [K5(93.5)]	P42696	P42696 [407-413]	P42696 1xAcetyl [K411(93.5)]	RNA-binding protein 34 OS=Homo sapiens OX=9606 GN=RBM34 PE=1 SV=2	1	814.54	1.539	0.663	18952.8	29172.8	19345.6		Medium	Peak Found	Peak Found	Medium	30
[K].TGKSGAGKR.[R]	2xAcetyl [K3(100); K8(100)]	Q9NPA0	Q9NPA0 [233-241]	Q9NPA0 2xAcetyl [K235(100); K240(100)]	ER membrane protein complex subunit 7 OS=Homo sapiens OX=9606 GN=EMC7 PE=1 SV=1	2	945.511	1000	0.994		1.52654e+06	1.51722e+06		n/a	Medium	Medium	Medium	30
[K].LLGTKPK.[D]	1xAcetyl [K5(99.1)]	Q8IW41	Q8IW41 [365-371]	Q8IW41 1xAcetyl [K369(99.1)]	MAP kinase-activated protein kinase 5 OS=Homo sapiens OX=9606 GN=MAPKAPK5 PE=1 SV=2	0	798.508	0.875	0.907	84570.9	73995.8	67103.6		Peak Found	Medium	Medium	Medium	30
[K].VCASGKR.[K]	1xCarbamidomethyl [C2]; 1xAcetyl [K6(100)]	P63151	P63151 [397-403]	P63151 1xAcetyl [K402(100)]	Serine/threonine-protein phosphatase 2A 55 kDa regulatory subunit B alpha isoform OS=Homo sapiens OX=9606 GN=PPP2R2A PE=1 SV=1	1	819.414	4.801	1.091	5572.91	26753.2	29182.8		Peak Found	Medium	Peak Found	Medium	30
[K].AEGAQNQGKKAEGAQNQGKK.[AV]	3xAcetyl [K9(100); K10(100); K]	Q9P2E9	Q9P2E9 [332-351]; [352-371]; [372-391]; [402-421]; [422-441]; [442-461]; [482-501]	Q9P2E9 3xAcetyl [K340(100); K341(100); K]; 3xAcetyl [K360(100); K361(100); K]; 3xAcetyl [K380(100); K381(100); K]; 3xAcetyl [K410(100); K411(100); K]; 3xAcetyl [K430(100); K431(100); K]; 3xAcetyl [K450(100); K451(100); K]; 3xAcetyl [K490(100); K491(100); K]	Ribosome-binding protein 1 OS=Homo sapiens OX=9606 GN=RRBP1 PE=1 SV=5	3	2168.07	1000	0.887		112993	100185		n/a	Medium	Medium	Medium	29
[K].LQGAKFR.[N]	1xAcetyl [K5(100)]	O43808	O43808 [131-137]	O43808 1xAcetyl [K135(100)]	Peroxisomal membrane protein PMP34 OS=Homo sapiens OX=9606 GN=SLC25A17 PE=1 SV=1	1	861.494	1.001	1.024	40349.3	40376.9	41350.6		Medium	Medium	Peak Found	Medium	29
[R].LPGQKPFK.[R]	1xAcetyl [K5(92)]	Q6P996	Q6P996 [701-708]	Q6P996 1xAcetyl [K705(92)]	Pyridoxal-dependent decarboxylase domain-containing protein 1 OS=Homo sapiens OX=9606 GN=PDXDC1 PE=1 SV=2	0	956.556	1000	1.162		65135.5	75703.9		n/a	Peak Found	Medium	Medium	29
[K].KGLGAKK.[G]	2xAcetyl [K1(100); K]	Q8N6H7	Q8N6H7 [223-229]	Q8N6H7 2xAcetyl [K223(100); K]	ADP-ribosylation factor GTPase-activating protein 2 OS=Homo sapiens OX=9606 GN=ARFGAP2 PE=1 SV=1	2	785.488	1000	0.615		2.37391e+06	1.46004e+06		n/a	Medium	Peak Found	Medium	29
[K].TQKIVIKK.[R]	2xAcetyl [K3(100); K8(94.7)]	O00559	O00559 [105-112]	O00559 2xAcetyl [K107(100); K112(94.7)]	Receptor-binding cancer antigen expressed on SiSo cells OS=Homo sapiens OX=9606 GN=EBAG9 PE=1 SV=1	2	1041.67	1000	0.716		76973.9	55091.9		n/a	Medium	Medium	Medium	29
[K].LSSQISAGEEKWNSVSPASAGKR.[K]	1xAcetyl [K22(100)]	Q86UE4	Q86UE4 [293-315]	Q86UE4 1xAcetyl [K314(100)]	Protein LYRIC OS=Homo sapiens OX=9606 GN=MTDH PE=1 SV=2	2	2431.22	1000	1.288		49338.5	63567.2		n/a	Peak Found	Medium	Medium	29
[R].LSVTNLEDLKR.[R]	1xAcetyl [K10(100)]	Q8NCG7	Q8NCG7 [500-510]	Q8NCG7 1xAcetyl [K509(100)]	Diacylglycerol lipase-beta OS=Homo sapiens OX=9606 GN=DAGLB PE=1 SV=2	1	1329.74						No Quan Values	Medium	n/a	n/a	Medium	29
[R].LPVDIAYKR.[G]	1xAcetyl [K8(100)]	P15924	P15924 [2386-2394]	P15924 1xAcetyl [K2393(100)]	Desmoplakin OS=Homo sapiens OX=9606 GN=DSP PE=1 SV=3	1	1116.64	1.366	0.619	11073.3	15128.5	9370.28		Peak Found	Peak Found	Medium	Medium	29
[R].ITEESK.[S]	1xAcetyl [K6(100)]	Q14CX7	Q14CX7 [310-315]	Q14CX7 1xAcetyl [K315(100)]	N-alpha-acetyltransferase 25, NatB auxiliary subunit OS=Homo sapiens OX=9606 GN=NAA25 PE=1 SV=1	0	748.372	1000	0.809		40398	32672.2		n/a	Medium	Medium	Medium	28
[R].LAQYESKK.[A]	1xAcetyl [K7(92.2)]	P24534	P24534 [123-130]	P24534 1xAcetyl [K129(92.2)]	Elongation factor 1-beta OS=Homo sapiens OX=9606 GN=EEF1B2 PE=1 SV=3	1	1008.54	1.058	0.865	99179	104979	90858.2		Medium	Peak Found	Peak Found	Medium	28
[R].TKGGWQQKSKGPK.[K]	3xAcetyl [K2(100); K8(98.7); K10(98.7)]	Q9UGP8	Q9UGP8 [509-521]	Q9UGP8 3xAcetyl [K510(100); K516(98.7); K518(98.7)]	Translocation protein SEC63 homolog OS=Homo sapiens OX=9606 GN=SEC63 PE=1 SV=2	3	1555.82	1000	0.001		21762.7			n/a	Medium	Medium	Medium	28
[R].LSALNKK.[Q]	1xAcetyl [K]	Q6ZRK6	Q6ZRK6 [199-205]		Coiled-coil domain-containing protein 73 OS=Homo sapiens OX=9606 GN=CCDC73 PE=2 SV=2	1	815.499	1000	0.839		39108.1	32802.3		n/a	Medium	Peak Found	Medium	28
[R].KIILRCK.[R]	1xCarbamidomethyl [C6]; 2xAcetyl [K1(100); K7(100)]	C9JQI7	C9JQI7 [73-79]	C9JQI7 2xAcetyl [K73(100); K79(100)]	Transmembrane protein 232 OS=Homo sapiens OX=9606 GN=TMEM232 PE=2 SV=2	2	1014.61		1000			26033.5		n/a	n/a	Medium	Medium	28
[R].AAAAAAAAAAAAAAAGAGAGAKQTPADGEASGESEPAKGSEEAKGR.[F]	3xAcetyl [K22(100); K38(100); K44(100)]	P55011	P55011 [93-138]	P55011 3xAcetyl [K114(100); K130(100); K136(100)]	Solute carrier family 12 member 2 OS=Homo sapiens OX=9606 GN=SLC12A2 PE=1 SV=1	3	4091.95	1000	0.678		33080.3	22428		n/a	Medium	Medium	Medium	28
[M].AASAKKK.[N]	1xAcetyl [N-Term]; 2xAcetyl [K6(93.7); K7(93.7)]	P23588	P23588 [2-8]	P23588 1xAcetyl [N-Term]; 2xAcetyl [K7(93.7); K8(93.7)]	Eukaryotic translation initiation factor 4B OS=Homo sapiens OX=9606 GN=EIF4B PE=1 SV=2	2	829.478	1000	0.842		13337.5	11226.7		n/a	Medium	Peak Found	Medium	28
[K].VTQYKK.[G]	1xAcetyl [K5(94.8)]	P83881	P83881 [23-28]	P83881 1xAcetyl [K27(94.8)]	60S ribosomal protein L36a OS=Homo sapiens OX=9606 GN=RPL36A PE=1 SV=2	1	808.456	0.001	1000	28000.9		2866.49		Medium	n/a	Peak Found	Medium	28
[R].GKSLKKR.[S]	3xAcetyl [K2(100); K5(100); K6(100)]	O14654	O14654 [607-613]	O14654 3xAcetyl [K608(100); K611(100); K612(100)]	Insulin receptor substrate 4 OS=Homo sapiens OX=9606 GN=IRS4 PE=1 SV=1	3	942.573	1000	0.725		1.18436e+06	858393		n/a	Medium	Medium	Medium	28
[K].KTSGQKAGDK.[K]	2xAcetyl [K1(100); K6(100)]	O95684	O95684 [184-193]	O95684 2xAcetyl [K184(100); K189(100)]	Centrosomal protein 43 OS=Homo sapiens OX=9606 GN=CEP43 PE=1 SV=1	2	1103.57	0.735	0.982	22443	16502.4	16204.4		Medium	Peak Found	Peak Found	Medium	27
[R].TLDGFKK.[F]	1xAcetyl [K]	P07237	P07237 [462-468]		Protein disulfide-isomerase OS=Homo sapiens OX=9606 GN=P4HB PE=1 SV=3	1	850.467	0.083	0.784	271414	22602.5	17730.1		Medium	Peak Found	Peak Found	Medium	27
[R].KFTWKK.[R]	1xAcetyl [K5(92.2)]	P82933	P82933 [390-395]	P82933 1xAcetyl [K394(92.2)]	28S ribosomal protein S9, mitochondrial OS=Homo sapiens OX=9606 GN=MRPS9 PE=1 SV=2	2	879.509	10.904	0.695	4447.73	48496.4	33694.2		Peak Found	Medium	Peak Found	Medium	27
[K].SSGQHQNDKGKNVR.[Q]	2xAcetyl [K9(100); K11(100)]	P35613	P35613 [367-380]	P35613 2xAcetyl [K375(100); K377(100)]	Basigin OS=Homo sapiens OX=9606 GN=BSG PE=1 SV=2	2	1638.79	1000	0.824		308836	254539		n/a	Peak Found	Medium	Medium	27
[K].LSSEKR.[KN]	1xAcetyl [K5(100)]	Q8N157	Q8N157 [230-235]	Q8N157 1xAcetyl [K234(100)]	Jouberin OS=Homo sapiens OX=9606 GN=AHI1 PE=1 SV=1	1	761.415	3.034	0.552	93275.8	283003	156300		Peak Found	Peak Found	Medium	Medium	27
[K].QALLQYKK.[I]	1xAcetyl [K]	Q02790	Q02790 [288-295]		Peptidyl-prolyl cis-trans isomerase FKBP4 OS=Homo sapiens OX=9606 GN=FKBP4 PE=1 SV=3	1	1033.6	0.001	1000	19405.8		3085.41		Medium	n/a	Peak Found	Medium	27
[R].LQEWYKK.[M]	1xAcetyl [K6(95)]	Q09472	Q09472 [1463-1469]	Q09472 1xAcetyl [K1468(95)]	Histone acetyltransferase p300 OS=Homo sapiens OX=9606 GN=EP300 PE=1 SV=2	1	1036.55	1000	0.91		44423.2	40416.2		n/a	Peak Found	Medium	Medium	27
[R].SPTIKAR.[R]	1xAcetyl [K5(100)]	Q8TF01	Q8TF01 [563-569]	Q8TF01 1xAcetyl [K567(100)]	Arginine/serine-rich protein PNISR OS=Homo sapiens OX=9606 GN=PNISR PE=1 SV=2	1	814.478	1.447	0.653	13989.6	20247.6	13213.3		Peak Found	Medium	Peak Found	Medium	27
[R].GDASGLKR.[N]	1xAcetyl [K7(100)]	O94826	O94826 [72-79]	O94826 1xAcetyl [K78(100)]	Mitochondrial import receptor subunit TOM70 OS=Homo sapiens OX=9606 GN=TOMM70 PE=1 SV=1	1	845.448	1000	0.856		418407	358024		n/a	Medium	Peak Found	Medium	27
[K].KAVTKAQKK.[D]	3xAcetyl [K1(100); K5(100); K8(93.5)]	O60814; P06899	O60814 [17-25]; P06899 [17-25]	O60814 3xAcetyl [K17(100); K21(100); K24(93.5)]; P06899 3xAcetyl [K17(100); K21(100); K24(93.5)]	Histone H2B type 1-K OS=Homo sapiens OX=9606 GN=H2BC12 PE=1 SV=3 Histone H2B type 1-J OS=Homo sapiens OX=9606 GN=H2BC11 PE=1 SV=3	3	1127.68	0.001		45983.3			Shared	Medium	n/a	n/a	Medium	27
[R].TPDVLKK.[C]	1xAcetyl [K]	P31948	P31948 [332-338]		Stress-induced-phosphoprotein 1 OS=Homo sapiens OX=9606 GN=STIP1 PE=1 SV=1	1	842.498	0.051	0.001	73910.7	3755.12			Medium	Peak Found	n/a	Medium	27
[K].KAEGAQNQGKK.[VGA]	2xAcetyl [K1(100); K11(99)]	Q9P2E9	Q9P2E9 [261-271]; [311-321]; [331-341]; [351-361]; [371-381]; [401-411]; [421-431]; [441-451]; [461-471]; [481-491]	Q9P2E9 2xAcetyl [K261(100); K271(99)]; 2xAcetyl [K311(100); K321(99)]; 2xAcetyl [K331(100); K341(99)]; 2xAcetyl [K351(100); K361(99)]; 2xAcetyl [K371(100); K381(99)]; 2xAcetyl [K401(100); K411(99)]; 2xAcetyl [K421(100); K431(99)]; 2xAcetyl [K441(100); K451(99)]; 2xAcetyl [K461(100); K471(99)]; 2xAcetyl [K481(100); K491(99)]	Ribosome-binding protein 1 OS=Homo sapiens OX=9606 GN=RRBP1 PE=1 SV=5	2	1242.64	1000	0.775		18676	14470.3		n/a	Peak Found	Medium	Medium	27
[K].VDSQKAATKQVNK.[A]	2xAcetyl [K5(100); K9(99.9)]	Q86Y07	Q86Y07 [342-354]	Q86Y07 2xAcetyl [K346(100); K350(99.9)]	Serine/threonine-protein kinase VRK2 OS=Homo sapiens OX=9606 GN=VRK2 PE=1 SV=3	2	1500.8	1000	1.045		133951	139959		n/a	Medium	Medium	Medium	27
[K].STGGKAPR.[K]	1xAcetyl [K5(100)]	P68431	P68431 [11-18]	P68431 1xAcetyl [K15(100)]	Histone H3.1 OS=Homo sapiens OX=9606 GN=H3C1 PE=1 SV=2	1	815.437	3.355	0.001	3986.36	13374.7			Peak Found	Medium	n/a	Medium	26
[R].TEEEFKK.[F]	1xAcetyl [K6(94)]	P30101	P30101 [141-147]	P30101 1xAcetyl [K146(94)]	Protein disulfide-isomerase A3 OS=Homo sapiens OX=9606 GN=PDIA3 PE=1 SV=4	1	952.462	0.001		129236				Medium	n/a	n/a	Medium	26
[R].FSLFGKKK.[-]	2xAcetyl [K6(99.7); K7(94.8)]	Q01082	Q01082 [2357-2364]	Q01082 2xAcetyl [K2362(99.7); K2363(94.8)]	Spectrin beta chain, non-erythrocytic 1 OS=Homo sapiens OX=9606 GN=SPTBN1 PE=1 SV=2	2	1038.6	1000	0.751		23085.7	17338.7		n/a	Medium	Medium	Medium	26
[R].TGSQKEIPKGIEK.[W]	2xAcetyl [K5(100); K9(98.6)]	Q7Z4G4	Q7Z4G4 [320-332]	Q7Z4G4 2xAcetyl [K324(100); K328(98.6)]	tRNA (guanine(10)-N2)-methyltransferase homolog OS=Homo sapiens OX=9606 GN=TRMT11 PE=1 SV=1	2	1498.81	1000	0.489		109392	53502.3		n/a	Peak Found	Medium	Medium	26
[R].GKAGKGLGKGGAK.[C]	3xAcetyl [K2(100); K5(99.7); K9(88.6)]	Q99525	Q99525 [5-17]	Q99525 3xAcetyl [K6(100); K9(99.7); K13(88.6)]	Histone H4-like protein type G OS=Homo sapiens OX=9606 GN=H4C7 PE=1 SV=1	3	1254.72	0.236	0.781	232729	54994.9	42962.9		Medium	Peak Found	Peak Found	Medium	26
[R].LKSLALR.[L]	1xAcetyl [K2(100)]	Q9BRL7	Q9BRL7 [37-43]	Q9BRL7 1xAcetyl [K38(100)]	Vesicle-trafficking protein SEC22c OS=Homo sapiens OX=9606 GN=SEC22C PE=1 SV=1	1	842.546		1000			11876.1		n/a	n/a	Medium	Medium	26
[K].IEEVKK.[E]	1xAcetyl [K]	Q9BXP5	Q9BXP5 [740-745]		Serrate RNA effector molecule homolog OS=Homo sapiens OX=9606 GN=SRRT PE=1 SV=1	1	787.456	0.001		10359.7				Medium	n/a	n/a	Medium	26
[R].IAIEKIR.[L]	1xAcetyl [K5(100)]	Q709F0	Q709F0 [679-685]	Q709F0 1xAcetyl [K683(100)]	Acyl-CoA dehydrogenase family member 11 OS=Homo sapiens OX=9606 GN=ACAD11 PE=1 SV=3	1	884.556	0.069	0.001	37308.6	2586.41			Medium	Peak Found	n/a	Medium	26
[R].AILYKR.[HL]	1xAcetyl [K5(100)]	P62424	P62424 [68-73]	P62424 1xAcetyl [K72(100)]	60S ribosomal protein L7a OS=Homo sapiens OX=9606 GN=RPL7A PE=1 SV=2	1	805.493	0.077	0.001	63352	4868.1			Medium	Peak Found	n/a	Medium	26
[K].NNSELVK.[T]	1xAcetyl [K7(100)]	Q9H6N6	Q9H6N6 [798-804]	Q9H6N6 1xAcetyl [K804(100)]	Putative uncharacterized protein MYH16 OS=Homo sapiens OX=9606 GN=MYH16 PE=1 SV=2	0	845.436						No Quan Values	n/a	Medium	n/a	Medium	26
[R].IIEVSGQKIK.[L]	1xAcetyl [K8(98.4)]	P61106	P61106 [52-61]	P61106 1xAcetyl [K59(98.4)]	Ras-related protein Rab-14 OS=Homo sapiens OX=9606 GN=RAB14 PE=1 SV=4	1	1156.69	0.001		15306.8				Medium	n/a	n/a	Medium	26
[R].VKAVLKK.[R]	2xAcetyl [K2(100); K7(94.9)]	Q6PML9	Q6PML9 [112-118]	Q6PML9 2xAcetyl [K113(100); K118(94.9)]	Zinc transporter 9 OS=Homo sapiens OX=9606 GN=SLC30A9 PE=1 SV=1	2	869.582	1000	1.403		142777	200260		n/a	Medium	Peak Found	Medium	25
[R].EGGGGAGTAAAVLGGWKR.[L]	1xAcetyl [K17(100)]	Q7Z736	Q7Z736 [619-636]	Q7Z736 1xAcetyl [K635(100)]	Pleckstrin homology domain-containing family H member 3 OS=Homo sapiens OX=9606 GN=PLEKHH3 PE=1 SV=2	1	1656.85	1000	0.884		13029.2	11520.2		n/a	Medium	Peak Found	Medium	25
[R].FDPDSKK.[A]	1xAcetyl [K6(93.9)]	Q9C0E8	Q9C0E8 [139-145]	Q9C0E8 1xAcetyl [K144(93.9)]	Endoplasmic reticulum junction formation protein lunapark OS=Homo sapiens OX=9606 GN=LNPK PE=1 SV=2	1	878.425	1000	0.996		133670	133190		n/a	Medium	Peak Found	Medium	25
[K].YFPYYGKK.[L]	1xAcetyl [K7(92.2)]	P54709	P54709 [214-221]	P54709 1xAcetyl [K220(92.2)]	Sodium/potassium-transporting ATPase subunit beta-3 OS=Homo sapiens OX=9606 GN=ATP1B3 PE=1 SV=1	1	1107.55	0.001		106166				Medium	n/a	n/a	Medium	25
[RK].KAEGTPNQGKK.[TA]	2xAcetyl [K1(100); K11(92.3)]	Q9P2E9	Q9P2E9 [221-231]; [241-251]	Q9P2E9 2xAcetyl [K221(100); K231(92.3)]; 2xAcetyl [K241(100); K251(92.3)]	Ribosome-binding protein 1 OS=Homo sapiens OX=9606 GN=RRBP1 PE=1 SV=5	2	1241.65	5.941	0.856	11109.4	66006.7	56530.6		Peak Found	Medium	Medium	Medium	25
[R].VAKKTPTKR.[S]	3xAcetyl [K3(100); K4(100); K8(100)]	O14523	O14523 [523-531]	O14523 3xAcetyl [K525(100); K526(100); K530(100)]	Phospholipid transfer protein C2CD2L OS=Homo sapiens OX=9606 GN=C2CD2L PE=1 SV=3	3	1154.69	1000	0.774		217259	168068		n/a	Medium	Peak Found	Medium	25
[K].GLGLILRK.[S]	1xAcetyl [K8(100)]	Q9UN74	Q9UN74 [191-198]	Q9UN74 1xAcetyl [K198(100)]	Protocadherin alpha-4 OS=Homo sapiens OX=9606 GN=PCDHA4 PE=1 SV=1	1	911.604		1000			6986.02		n/a	n/a	Medium	Medium	25
[K].KGKGLGKK.[R]	3xAcetyl [K1(100); K3(100); K]	Q99075	Q99075 [97-104]	Q99075 3xAcetyl [K97(100); K99(100); K]	Proheparin-binding EGF-like growth factor OS=Homo sapiens OX=9606 GN=HBEGF PE=1 SV=1	3	941.578	1000	0.386		190424	73447.4		n/a	Peak Found	Medium	Medium	25
[K].QLATKAAR.[K]	1xAcetyl [K5(100)]	P68431	P68431 [20-27]	P68431 1xAcetyl [K24(100)]	Histone H3.1 OS=Homo sapiens OX=9606 GN=H3C1 PE=1 SV=2	1	900.526	0.296	0.896	153000	45287.9	40577.2		Medium	Peak Found	Peak Found	Medium	25
[R].IGKFEAR.[F]	1xAcetyl [K3(100)]	Q13347	Q13347 [262-268]	Q13347 1xAcetyl [K264(100)]	Eukaryotic translation initiation factor 3 subunit I OS=Homo sapiens OX=9606 GN=EIF3I PE=1 SV=1	1	862.478	1.009	0.977	27681.2	27941.9	27287.6		Peak Found	Medium	Peak Found	Medium	25
[K].LDKKLR.[E]	1xAcetyl [K4(95.6)]	Q8WVM8	Q8WVM8 [225-230]	Q8WVM8 1xAcetyl [K228(95.6)]	Sec1 family domain-containing protein 1 OS=Homo sapiens OX=9606 GN=SCFD1 PE=1 SV=4	2	814.515	0.935	0.803	31274.9	29234.7	23463.6		Peak Found	Medium	Peak Found	Medium	25
[K].GQESFKK.[Q]	1xAcetyl [K]	P06748	P06748 [224-230]		Nucleophosmin OS=Homo sapiens OX=9606 GN=NPM1 PE=1 SV=2	1	865.441	13.84	1.182	62096.4	859420	1.01558e+06		Peak Found	Medium	Medium	Medium	25
[K].EITALAPSTMKIK.[I]	1xAcetyl [K13(99.1)]	P60709; P68032; P63261	P60709 [316-328]; P68032 [318-330]; P63261 [316-328]	P60709 1xAcetyl [K328(99.1)]; P68032 1xAcetyl [K330(99.1)]; P63261 1xAcetyl [K328(99.1)]	Actin, cytoplasmic 1 OS=Homo sapiens OX=9606 GN=ACTB PE=1 SV=1 Actin, alpha cardiac muscle 1 OS=Homo sapiens OX=9606 GN=ACTC1 PE=1 SV=1 Actin, cytoplasmic 2 OS=Homo sapiens OX=9606 GN=ACTG1 PE=1 SV=1	1	1444.81	0.001	1000	149745		6500.73	Shared	Medium	n/a	Peak Found	Medium	25
[K].SLLSHEFQDETDTEEETLYSSKH.[-]	1xAcetyl [K22(100)]	O75976	O75976 [1358-1380]	O75976 1xAcetyl [K1379(100)]	Carboxypeptidase D OS=Homo sapiens OX=9606 GN=CPD PE=1 SV=2	1	2767.22	1000	0.556		33591.1	18666.6		n/a	Peak Found	Medium	Medium	25
[K].TELLEKQMKEKENDLQEK.[F]	4xAcetyl [K6(100); K9(100); K11(100); K18(100)]	Q99996	Q99996 [752-769]	Q99996 4xAcetyl [K757(100); K760(100); K762(100); K769(100)]	A-kinase anchor protein 9 OS=Homo sapiens OX=9606 GN=AKAP9 PE=1 SV=4	3	2401.18						No Quan Values	n/a	Medium	n/a	Medium	25
[K].NNGSVGK.[V]	1xAcetyl [K7(100)]	Q8N3C7	Q8N3C7 [324-330]	Q8N3C7 1xAcetyl [K330(100)]	CAP-Gly domain-containing linker protein 4 OS=Homo sapiens OX=9606 GN=CLIP4 PE=1 SV=1	0	717.353	1000	0.859		9192.98	7896.14		n/a	Medium	Peak Found	Medium	25
[M].GLLTILKK.[M]	1xAcetyl [K]	P36404	P36404 [2-9]		ADP-ribosylation factor-like protein 2 OS=Homo sapiens OX=9606 GN=ARL2 PE=1 SV=4	1	927.624	1000	0.454		27732.6	12579.5		n/a	Peak Found	Medium	Medium	25
[K].NSKVVKR.[E]	2xAcetyl [K3(100); K6(100)]	Q9H2J7	Q9H2J7 [4-10]	Q9H2J7 2xAcetyl [K6(100); K9(100)]	Sodium-dependent neutral amino acid transporter B(0)AT2 OS=Homo sapiens OX=9606 GN=SLC6A15 PE=1 SV=1	2	914.542	23.537	0.985	3635.96	85581.2	84331.7		Peak Found	Medium	Peak Found	Medium	24
[R].QIKKEMKAAAR.[E]	3xAcetyl [K3(100); K4(100); K7(100)]	Q7L0Y3	Q7L0Y3 [147-157]	Q7L0Y3 3xAcetyl [K149(100); K150(100); K153(100)]	tRNA methyltransferase 10 homolog C OS=Homo sapiens OX=9606 GN=TRMT10C PE=1 SV=2	3	1399.77	1000	0.498		80735.4	40209.5		n/a	Medium	Peak Found	Medium	24
[K].VEGITNQGKK.[A]	1xAcetyl [K]	Q9P2E9	Q9P2E9 [560-569]		Ribosome-binding protein 1 OS=Homo sapiens OX=9606 GN=RRBP1 PE=1 SV=5	1	1115.61	1000	1.089		60324.5	65713.5		n/a	Medium	Medium	Medium	24
[K].SKASLEKAGK.[S]	2xAcetyl [K2(100); K7(100)]	P53985	P53985 [210-219]	P53985 2xAcetyl [K211(100); K216(100)]	Monocarboxylate transporter 1 OS=Homo sapiens OX=9606 GN=SLC16A1 PE=1 SV=3	2	1102.61	1000	0.705		83066.4	58538.6		n/a	Peak Found	Medium	Medium	24
[K].TLLEAASK.[F]	1xAcetyl [K8(100)]	Q96CT2	Q96CT2 [406-413]	Q96CT2 1xAcetyl [K413(100)]	Kelch-like protein 29 OS=Homo sapiens OX=9606 GN=KLHL29 PE=1 SV=3	0	874.488	1.793	0.959	9086.93	16294.2	15619.8		Medium	Peak Found	Peak Found	Medium	24
[K].FYITKFK.[G]	1xAcetyl [K5(100)]	O00116	O00116 [450-456]	O00116 1xAcetyl [K454(100)]	Alkyldihydroxyacetonephosphate synthase, peroxisomal OS=Homo sapiens OX=9606 GN=AGPS PE=1 SV=1	1	988.55	0.19	0.891	99404.6	18913.6	16847.1		Medium	Peak Found	Medium	Medium	24
[R].THQKFVIATSTK.[I]	1xAcetyl [K4(100)]	Q02878	Q02878 [189-200]	Q02878 1xAcetyl [K192(100)]	60S ribosomal protein L6 OS=Homo sapiens OX=9606 GN=RPL6 PE=1 SV=3	1	1402.77	0.001		19599.8				Medium	n/a	n/a	Medium	24
[K].LQAAVDGPMDKKEE.[-]	1xAcetyl [K]	P51572	P51572 [233-246]		B-cell receptor-associated protein 31 OS=Homo sapiens OX=9606 GN=BCAP31 PE=1 SV=3	2	1572.76	0.54	1.008	35435.6	19129.9	19278.2		Medium	Peak Found	Medium	Medium	24
[K].LIAEKYR.[S]	1xAcetyl [K5(100)]	Q9Y666	Q9Y666 [986-992]	Q9Y666 1xAcetyl [K990(100)]	Solute carrier family 12 member 7 OS=Homo sapiens OX=9606 GN=SLC12A7 PE=1 SV=3	1	934.536	1000	1.155		10523.2	12149.9		n/a	Medium	Peak Found	Medium	24
[M].MKKNNSAKR.[G]	1xAcetyl [N-Term]; 1xOxidation [M1]; 3xAcetyl [K2(100); K3(100); K8(100)]	Q53GL0	Q53GL0 [2-10]	Q53GL0 1xAcetyl [N-Term]; 3xAcetyl [K3(100); K4(100); K9(100)]	Pleckstrin homology domain-containing family O member 1 OS=Homo sapiens OX=9606 GN=PLEKHO1 PE=1 SV=2	3	1260.64	3.561	0.681	24235.9	86296.8	58770.2		Peak Found	Medium	Peak Found	Medium	24
[R].VLVAVKR.[V]	1xAcetyl [K6(100)]	P38117	P38117 [6-12]	P38117 1xAcetyl [K11(100)]	Electron transfer flavoprotein subunit beta OS=Homo sapiens OX=9606 GN=ETFB PE=1 SV=3	1	826.551	0.926	0.612	28734.9	26607.8	16286.2		Peak Found	Peak Found	Medium	Medium	24
[K].LAAAKKK.[LF]	2xAcetyl [K5(99.5); K7(93.8)]	Q08379	Q08379 [22-28]	Q08379 2xAcetyl [K26(99.5); K28(93.8)]	Golgin subfamily A member 2 OS=Homo sapiens OX=9606 GN=GOLGA2 PE=1 SV=3	2	813.519	1000	0.753		49141	37018.4		n/a	Medium	Medium	Medium	24
[R].LSVDYGKK.[S]	1xAcetyl [K]	Q71U36; P68363	Q71U36 [157-164]; P68363 [157-164]		Tubulin alpha-1A chain OS=Homo sapiens OX=9606 GN=TUBA1A PE=1 SV=1 Tubulin alpha-1B chain OS=Homo sapiens OX=9606 GN=TUBA1B PE=1 SV=1	1	951.515	0.001		33119.9			Shared	Medium	n/a	n/a	Medium	24
[K].EEIFGPVQPLFKFK.[K]	1xAcetyl [K14(91)]	P30837	P30837 [415-428]	P30837 1xAcetyl [K428(91)]	Aldehyde dehydrogenase X, mitochondrial OS=Homo sapiens OX=9606 GN=ALDH1B1 PE=1 SV=4	1	1720.93	0.001		36263.1				Medium	n/a	n/a	Medium	24
[K].APAPKASGKK.[A]	2xAcetyl [K5(93.9); K9(93.9)]	P50914	P50914 [205-214]	P50914 2xAcetyl [K209(93.9); K213(93.9)]	60S ribosomal protein L14 OS=Homo sapiens OX=9606 GN=RPL14 PE=1 SV=4	2	1038.59	1000	0.906		450597	408090		n/a	Medium	Medium	Medium	24
[R].KADIDLTKR.[A]	1xAcetyl [K8(100)]	P62269	P62269 [47-55]	P62269 1xAcetyl [K54(100)]	40S ribosomal protein S18 OS=Homo sapiens OX=9606 GN=RPS18 PE=1 SV=3	2	1101.63	0.065	0.001	103007	6661.88			Medium	Peak Found	n/a	Medium	24
[K].VACITEQVLTLVNKR.[I]	1xCarbamidomethyl [C3]; 1xAcetyl [K14(100)]	P04843	P04843 [475-489]	P04843 1xAcetyl [K488(100)]	Dolichyl-diphosphooligosaccharide--protein glycosyltransferase subunit 1 OS=Homo sapiens OX=9606 GN=RPN1 PE=1 SV=1	1	1785.99	0.032	3.194	45789.2	1446.89	4621.83		Medium	Peak Found	Peak Found	Medium	24
[K].TAVAPIERVKLLLQVQHASKQIAADK.[Q]	1xAcetyl [K20(100)]	P12236	P12236 [24-49]	P12236 1xAcetyl [K43(100)]	ADP/ATP translocase 3 OS=Homo sapiens OX=9606 GN=SLC25A6 PE=1 SV=4	3	2869.66	0.001	1000	1199.18		647324		Peak Found	n/a	Medium	Medium	24
[R].NVNIFKFIIPNVVK.[Y]	1xAcetyl [K6(96.8)]	P00338	P00338 [113-126]	P00338 1xAcetyl [K118(96.8)]	L-lactate dehydrogenase A chain OS=Homo sapiens OX=9606 GN=LDHA PE=1 SV=2	1	1686.99	0.17	1.521	24593.6	4183.95	6365.09		Medium	Peak Found	Peak Found	Medium	24
[K].MMVAGFKK.[Q]	1xOxidation [M2]; 1xAcetyl [K]	Q00839	Q00839 [537-544]		Heterogeneous nuclear ribonucleoprotein U OS=Homo sapiens OX=9606 GN=HNRNPU PE=1 SV=6	1	969.49	0.146	1.063	57293.7	8381.59	8911.03		Medium	Peak Found	Peak Found	Medium	24
[R].TELFIAAEGIHTGQFVYCGKK.[A]	1xCarbamidomethyl [C18]; 1xAcetyl [K]	P62917	P62917 [73-93]		60S ribosomal protein L8 OS=Homo sapiens OX=9606 GN=RPL8 PE=1 SV=2	1	2411.21	0.001		49333.9				Medium	n/a	n/a	Medium	24
[K].MKAPEKKPLVKR.[E]	2xAcetyl [K11(100); K]	P26232	P26232 [908-919]	P26232 2xAcetyl [K918(100); K]	Catenin alpha-2 OS=Homo sapiens OX=9606 GN=CTNNA2 PE=1 SV=5	3	1508.9	1000	1.086		109017	118357		n/a	Medium	Peak Found	Medium	24
[R].ILINDAYKR.[T]	1xAcetyl [K8(100)]	Q9Y4W6	Q9Y4W6 [703-711]	Q9Y4W6 1xAcetyl [K710(100)]	AFG3-like protein 2 OS=Homo sapiens OX=9606 GN=AFG3L2 PE=1 SV=2	1	1147.65	0.001		74249.3				Medium	n/a	n/a	Medium	24
[K].LWDTDVEYKK.[K]	1xAcetyl [K]	Q9Y4P3	Q9Y4P3 [305-314]		Transducin beta-like protein 2 OS=Homo sapiens OX=9606 GN=TBL2 PE=1 SV=1	1	1338.66	0.465	0.001	24558.2	11429.8			Medium	Peak Found	n/a	Medium	24
[R].KILSKLSLPTR.[A]	2xAcetyl [K1(100); K5(100)]	P35670	P35670 [17-27]	P35670 2xAcetyl [K17(100); K21(100)]	Copper-transporting ATPase 2 OS=Homo sapiens OX=9606 GN=ATP7B PE=1 SV=4	2	1339.83	1000	0.388		63520.9	24630.8		n/a	Medium	Medium	Medium	24
[R].IILYDTSSKK.[L]	1xAcetyl [K10(87)]	Q8NHV4	Q8NHV4 [231-240]	Q8NHV4 1xAcetyl [K240(87)]	Protein NEDD1 OS=Homo sapiens OX=9606 GN=NEDD1 PE=1 SV=1	1	1209.67	1.869	5.266	17966.5	33574.6	176798		Peak Found	Medium	Peak Found	Medium	24
[R].VETVKPGK.[I]	1xAcetyl [K5(90.8)]	Q76FK4	Q76FK4 [1063-1070]	Q76FK4 1xAcetyl [K1067(90.8)]	Nucleolar protein 8 OS=Homo sapiens OX=9606 GN=NOL8 PE=1 SV=1	0	899.52	1.664	0.998	271084	451036	449958		Medium	Peak Found	Medium	Medium	23
[K].EMKESIKK.[F]	2xAcetyl [K3(100); K]	O43615	O43615 [76-83]	O43615 2xAcetyl [K78(100); K]	Mitochondrial import inner membrane translocase subunit TIM44 OS=Homo sapiens OX=9606 GN=TIMM44 PE=1 SV=2	2	1076.57	1000	0.469		65470.7	30687.9		n/a	Peak Found	Medium	Medium	23
[K].CGEDYKLHFIFR.[H]	1xCarbamidomethyl [C1]; 1xAcetyl [K6(100)]	O14967; P27824	O14967 [185-196]; P27824 [194-205]	O14967 1xAcetyl [K190(100)]; P27824 1xAcetyl [K199(100)]	Calmegin OS=Homo sapiens OX=9606 GN=CLGN PE=1 SV=1 Calnexin OS=Homo sapiens OX=9606 GN=CANX PE=1 SV=2	1	1626.77	0.058	0.902	41552.7	2389.48	2156.02	Shared	Medium	Peak Found	Peak Found	Medium	23
[K].NAEKYAEEDR.[R]	1xAcetyl [K4(100)]	P38646	P38646 [564-573]	P38646 1xAcetyl [K567(100)]	Stress-70 protein, mitochondrial OS=Homo sapiens OX=9606 GN=HSPA9 PE=1 SV=2	1	1266.56	1000	1.221		36283.7	44299.7		n/a	Peak Found	Medium	Medium	23
[K].EAGGGGVGGPGAKSAAQAAAQTNSNAAGKQLR.[K]	2xAcetyl [K13(100); K29(100)]	Q8NC51	Q8NC51 [40-71]	Q8NC51 2xAcetyl [K52(100); K68(100)]	Plasminogen activator inhibitor 1 RNA-binding protein OS=Homo sapiens OX=9606 GN=SERBP1 PE=1 SV=2	2	2936.46						No Quan Values	n/a	n/a	Medium	Medium	23
[K].VEEEERQK.[E]	1xAcetyl [K8(100)]	O14647	O14647 [1055-1062]	O14647 1xAcetyl [K1062(100)]	Chromodomain-helicase-DNA-binding protein 2 OS=Homo sapiens OX=9606 GN=CHD2 PE=1 SV=2	1	1088.52	1000	0.835		27251.3	22741.5		n/a	Medium	Peak Found	Medium	23
[RK].EAEEKAK.[KEA]	1xAcetyl [K7(99.1)]	A7E2Y1	A7E2Y1 [1799-1805]	A7E2Y1 1xAcetyl [K1805(99.1)]	Myosin-7B OS=Homo sapiens OX=9606 GN=MYH7B PE=1 SV=4	1	846.42	1000	0.883		10360.4	9145.99		n/a	Medium	Peak Found	Medium	23
[R].VVHASDKTVEVKPGMK.[A]	1xOxidation [M15]; 2xAcetyl [K7(100); K12(89.5)]	Q09472	Q09472 [1325-1340]	Q09472 2xAcetyl [K1331(100); K1336(89.5)]	Histone acetyltransferase p300 OS=Homo sapiens OX=9606 GN=EP300 PE=1 SV=2	1	1824.95	1000	1.144		24204.4	27696.3		n/a	Peak Found	Medium	Medium	23
[R].KGAAPAEKK.[C]	1xAcetyl [K8(99.4)]	Q9HCU5	Q9HCU5 [119-127]	Q9HCU5 1xAcetyl [K126(99.4)]	Prolactin regulatory element-binding protein OS=Homo sapiens OX=9606 GN=PREB PE=1 SV=2	2	941.541	1000	1.14		20335.2	23179.4		n/a	Medium	Peak Found	Medium	23
[K].SLSSSPVKK.[A]	1xAcetyl [K]	Q9H3Q1	Q9H3Q1 [138-146]		Cdc42 effector protein 4 OS=Homo sapiens OX=9606 GN=CDC42EP4 PE=1 SV=1	1	974.552	1000	0.872		49797.7	43399.2		n/a	Peak Found	Medium	Medium	23
[KR].ILEAKQK.[G]	1xAcetyl [K5(99.5)]	Q99259	Q99259 [328-334]	Q99259 1xAcetyl [K332(99.5)]	Glutamate decarboxylase 1 OS=Homo sapiens OX=9606 GN=GAD1 PE=1 SV=1	1	871.525	1.891	0.594	9030.83	17081.2	10152.2		Peak Found	Medium	Peak Found	Medium	23
[K].ELALVKR.[L]	1xAcetyl [K6(100)]	P20645	P20645 [45-51]	P20645 1xAcetyl [K50(100)]	Cation-dependent mannose-6-phosphate receptor OS=Homo sapiens OX=9606 GN=M6PR PE=1 SV=1	1	870.541	0.001		6768.97				Medium	n/a	n/a	Medium	23
[K].AKEDGSKQVSVHR.[S]	2xAcetyl [K2(100); K7(100)]	Q9BVV7	Q9BVV7 [75-87]	Q9BVV7 2xAcetyl [K76(100); K81(100)]	Mitochondrial import inner membrane translocase subunit Tim21 OS=Homo sapiens OX=9606 GN=TIMM21 PE=1 SV=1	2	1524.78	1000	0.488		235810	115151		n/a	Medium	Peak Found	Medium	23
[K].QIEEFNIGKR.[H]	1xAcetyl [K9(100)]	P82933	P82933 [77-86]	P82933 1xAcetyl [K85(100)]	28S ribosomal protein S9, mitochondrial OS=Homo sapiens OX=9606 GN=MRPS9 PE=1 SV=2	1	1275.67						No Quan Values	n/a	Medium	n/a	Medium	23
[K].LLETPSTLHDQKR.[Y]	1xAcetyl [K12(100)]	Q96KP1	Q96KP1 [343-355]	Q96KP1 1xAcetyl [K354(100)]	Exocyst complex component 2 OS=Homo sapiens OX=9606 GN=EXOC2 PE=1 SV=1	1	1579.84	0.001		25996.4				Medium	n/a	n/a	Medium	23
[R].SPNQGKKGEGAPIQGKK.[A]	3xAcetyl [K6(100); K7(100); K]	Q9P2E9	Q9P2E9 [533-549]	Q9P2E9 3xAcetyl [K538(100); K539(100); K]	Ribosome-binding protein 1 OS=Homo sapiens OX=9606 GN=RRBP1 PE=1 SV=5	3	1849.98	1000	0.66		38333.5	25289.3		n/a	Medium	Peak Found	Medium	23
[R].EKAEEKER.[R]	2xAcetyl [K2(100); K6(100)]	Q96AG4	Q96AG4 [191-198]	Q96AG4 2xAcetyl [K192(100); K196(100)]	Leucine-rich repeat-containing protein 59 OS=Homo sapiens OX=9606 GN=LRRC59 PE=1 SV=1	2	1102.54	1000	0.612		80343.6	49207.8		n/a	Medium	Peak Found	Medium	23
[K].LSETISASNAWKSHYEKIVIEK.[T]	3xAcetyl [K12(100); K17(100); K22(100)]	Q9ULJ1	Q9ULJ1 [274-295]	Q9ULJ1 3xAcetyl [K285(100); K290(100); K295(100)]	Protein BCAP OS=Homo sapiens OX=9606 GN=ODF2L PE=2 SV=2	2	2659.36		1000			17633.9		n/a	n/a	Medium	Medium	23
[K].SKFADLSEAANR.[N]	1xAcetyl [K2(100)]	P08670	P08670 [293-304]	P08670 1xAcetyl [K294(100)]	Vimentin OS=Homo sapiens OX=9606 GN=VIM PE=1 SV=4	1	1350.66	0.001		40162.2				Medium	n/a	n/a	Medium	23
[R].IITAESGKPLK.[E]	1xAcetyl [K8(92)]	P51649	P51649 [141-151]	P51649 1xAcetyl [K148(92)]	Succinate-semialdehyde dehydrogenase, mitochondrial OS=Homo sapiens OX=9606 GN=ALDH5A1 PE=1 SV=2	0	1198.7	0.001		21123.7				Medium	n/a	n/a	Medium	23
[R].ISSIGKFISGTPR.[R]	1xAcetyl [K6(100)]	Q9Y4B6	Q9Y4B6 [696-708]	Q9Y4B6 1xAcetyl [K701(100)]	DDB1- and CUL4-associated factor 1 OS=Homo sapiens OX=9606 GN=DCAF1 PE=1 SV=3	1	1404.78	1000	1.128		11741.4	13242.8		n/a	Medium	Medium	Medium	23
[K].ANVGAGKKPK.[E]	2xAcetyl [K7(98.6); K8(89.6)]	P62847	P62847 [123-132]	P62847 2xAcetyl [K129(98.6); K130(89.6)]	40S ribosomal protein S24 OS=Homo sapiens OX=9606 GN=RPS24 PE=1 SV=1	1	1053.61	1000	1.238		51129.3	63280.1		n/a	Peak Found	Medium	Medium	23
[K].AAAAAQKQAKR.[R]	2xAcetyl [K7(100); K10(100)]	P82914	P82914 [229-239]	P82914 2xAcetyl [K235(100); K238(100)]	28S ribosomal protein S15, mitochondrial OS=Homo sapiens OX=9606 GN=MRPS15 PE=1 SV=1	2	1197.67	1000	0.89		14052.7	12502.6		n/a	Medium	Peak Found	Medium	23
[K].DSQICELKYDK.[Q]	1xCarbamidomethyl [C5]; 1xAcetyl [K8(90)]	P55145	P55145 [113-123]	P55145 1xAcetyl [K120(90)]	Mesencephalic astrocyte-derived neurotrophic factor OS=Homo sapiens OX=9606 GN=MANF PE=1 SV=3	1	1440.67	0.297	0.001	33177.6	9838.84			Medium	Peak Found	n/a	Medium	23
[R].VIPAALKAFR.[R]	1xAcetyl [K7(100)]	Q9BXW7	Q9BXW7 [63-72]	Q9BXW7 1xAcetyl [K69(100)]	Haloacid dehalogenase-like hydrolase domain-containing 5 OS=Homo sapiens OX=9606 GN=HDHD5 PE=1 SV=1	1	1127.69	0.001	1000	23370.2		2250.84		Medium	n/a	Peak Found	Medium	22
[K].TELGAKAFK.[D]	1xAcetyl [K6(99.9)]	Q14152	Q14152 [646-654]	Q14152 1xAcetyl [K651(99.9)]	Eukaryotic translation initiation factor 3 subunit A OS=Homo sapiens OX=9606 GN=EIF3A PE=1 SV=1	1	1006.56	1000	1.275		14563.9	18567.7		n/a	Peak Found	Medium	Medium	22
[R].QIKKEMKAAAR.[E]	1xOxidation [M6]; 3xAcetyl [K3(100); K4(100); K7(100)]	Q7L0Y3	Q7L0Y3 [147-157]	Q7L0Y3 3xAcetyl [K149(100); K150(100); K153(100)]	tRNA methyltransferase 10 homolog C OS=Homo sapiens OX=9606 GN=TRMT10C PE=1 SV=2	3	1415.77	1000	0.511		37330.6	19072.2		n/a	Medium	Peak Found	Medium	22
[K].IEVEKPFAIAKE.[-]	1xAcetyl [K11(100)]	P23284	P23284 [205-216]	P23284 1xAcetyl [K215(100)]	Peptidyl-prolyl cis-trans isomerase B OS=Homo sapiens OX=9606 GN=PPIB PE=1 SV=2	1	1415.78	0.001		81310				Medium	n/a	n/a	Medium	22
[K].GTQSLPTASASKFPSSGPVTPQPTALTFAK.[S]	1xAcetyl [K12(100)]	Q9Y679	Q9Y679 [348-377]	Q9Y679 1xAcetyl [K359(100)]	Lipid droplet-regulating VLDL assembly factor AUP1 OS=Homo sapiens OX=9606 GN=AUP1 PE=1 SV=2	1	3016.56	38.769	0.919	10551.3	409064	375784		Peak Found	Medium	Medium	Medium	22
[K].FDLMYAKR.[A]	1xOxidation [M4]; 1xAcetyl [K7(100)]	A6NHL2; Q71U36; Q9NY65; P68363	A6NHL2 [402-409]; Q71U36 [395-402]; Q9NY65 [395-402]; P68363 [395-402]	A6NHL2 1xAcetyl [K408(100)]; Q71U36 1xAcetyl [K401(100)]; Q9NY65 1xAcetyl [K401(100)]; P68363 1xAcetyl [K401(100)]	Tubulin alpha chain-like 3 OS=Homo sapiens OX=9606 GN=TUBAL3 PE=1 SV=2 Tubulin alpha-1A chain OS=Homo sapiens OX=9606 GN=TUBA1A PE=1 SV=1 Tubulin alpha-8 chain OS=Homo sapiens OX=9606 GN=TUBA8 PE=1 SV=1 Tubulin alpha-1B chain OS=Homo sapiens OX=9606 GN=TUBA1B PE=1 SV=1	1	1101.54	0.001		21587.2			Shared	Medium	n/a	n/a	Medium	22
[R].TLLIKTVETR.[D]	1xAcetyl [K5(100)]	P08670	P08670 [441-450]	P08670 1xAcetyl [K445(100)]	Vimentin OS=Homo sapiens OX=9606 GN=VIM PE=1 SV=4	1	1215.73						No Quan Values	n/a	Medium	n/a	Medium	22
[K].GQSINVHTPNSQKVDSQKAATKQVNK.[A]	3xAcetyl [K13(100); K18(100); K22(99.8)]	Q86Y07	Q86Y07 [329-354]	Q86Y07 3xAcetyl [K341(100); K346(100); K350(99.8)]	Serine/threonine-protein kinase VRK2 OS=Homo sapiens OX=9606 GN=VRK2 PE=1 SV=3	3	2933.51	1000	0.001		61761.2			n/a	Medium	Medium	Medium	22
[R].TIGTGLVTNTLAMTEEEKNIK.[W]	1xAcetyl [K18(96.2)]	P49411	P49411 [430-450]	P49411 1xAcetyl [K447(96.2)]	Elongation factor Tu, mitochondrial OS=Homo sapiens OX=9606 GN=TUFM PE=1 SV=2	1	2305.2	1.714	1.032	16662.9	28566.1	29467.3		Peak Found	Medium	Peak Found	Medium	22
[K].AVLFCLSEDKK.[N]	1xCarbamidomethyl [C5]; 1xAcetyl [K]	P23528	P23528 [35-45]		Cofilin-1 OS=Homo sapiens OX=9606 GN=CFL1 PE=1 SV=3	1	1351.69	0.001		25173.3				Medium	n/a	n/a	Medium	22
[R].AKFEELNMDLFR.[S]	1xOxidation [M8]; 1xAcetyl [K2(100)]	P11021	P11021 [325-336]	P11021 1xAcetyl [K326(100)]	Endoplasmic reticulum chaperone BiP OS=Homo sapiens OX=9606 GN=HSPA5 PE=1 SV=2	1	1570.76	0.056	0.001	50150.5	2824.51			Medium	Peak Found	n/a	Medium	22
[K].TVEVKPGMKAR.[F]	2xAcetyl [K5(100); K9(100)]	Q09472	Q09472 [1332-1342]	Q09472 2xAcetyl [K1336(100); K1340(100)]	Histone acetyltransferase p300 OS=Homo sapiens OX=9606 GN=EP300 PE=1 SV=2	1	1299.71	1000	0.926		31897	29530.9		n/a	Medium	Medium	Medium	22
[K].VKETQEDKLEGGAAKR.[E]	1xAcetyl [K15(100)]	O43491	O43491 [177-192]	O43491 1xAcetyl [K191(100)]	Band 4.1-like protein 2 OS=Homo sapiens OX=9606 GN=EPB41L2 PE=1 SV=1	3	1800.95	21.053	0.725	4333.66	91238.2	66104.3		Peak Found	Peak Found	Medium	Medium	22
[K].KMTAVFEK.[L]	1xAcetyl [K1(100)]	Q6ZMI0	Q6ZMI0 [390-397]	Q6ZMI0 1xAcetyl [K390(100)]	Protein phosphatase 1 regulatory subunit 21 OS=Homo sapiens OX=9606 GN=PPP1R21 PE=1 SV=1	1	995.523	0.909	1.296	4543.9	4128.22	5349.95		Peak Found	Peak Found	Medium	Medium	22
[R].RFPSQEEFKDMIEDAGFHK.[V]	1xOxidation [M11]; 1xAcetyl [K19(80.9)]	Q5HYK3	Q5HYK3 [290-308]	Q5HYK3 1xAcetyl [K308(80.9)]	2-methoxy-6-polyprenyl-1,4-benzoquinol methylase, mitochondrial OS=Homo sapiens OX=9606 GN=COQ5 PE=1 SV=2	2	2369.09	1000	0.704		7659.21	5392.12		n/a	Peak Found	Medium	Medium	22
[K].AALADYKLK.[Q]	1xAcetyl [K7(99.2)]	Q9H1K1	Q9H1K1 [148-156]	Q9H1K1 1xAcetyl [K154(99.2)]	Iron-sulfur cluster assembly enzyme ISCU, mitochondrial OS=Homo sapiens OX=9606 GN=ISCU PE=1 SV=2	1	1034.59	1000	0.633		25859.7	16360.3		n/a	Peak Found	Medium	Medium	22
[K].ESDASKIPGKKVEPVPVTK.[Q]	3xAcetyl [K6(100); K10(99.8); K11(99.4)]	Q86UP2	Q86UP2 [132-150]	Q86UP2 3xAcetyl [K137(100); K141(99.8); K142(99.4)]	Kinectin OS=Homo sapiens OX=9606 GN=KTN1 PE=1 SV=1	3	2135.16	1000	0.712		59447.6	42315.2		n/a	Peak Found	Medium	Medium	22
[K].SHYADVDPENQNFLLESNLGKKK.[Y]	2xAcetyl [K21(92.4); K]	Q96QD8	Q96QD8 [39-61]	Q96QD8 2xAcetyl [K59(92.4); K]	Sodium-coupled neutral amino acid transporter 2 OS=Homo sapiens OX=9606 GN=SLC38A2 PE=1 SV=2	2	2730.34	1000	0.886		71103	62997.5		n/a	Medium	Peak Found	Medium	22
[K].KPGNKKQPK.[K]	3xAcetyl [K1(100); K5(99.5); K6(99.5)]	Q6NUQ4	Q6NUQ4 [85-93]	Q6NUQ4 3xAcetyl [K85(100); K89(99.5); K90(99.5)]	Transmembrane protein 214 OS=Homo sapiens OX=9606 GN=TMEM214 PE=1 SV=2	2	1150.66	1000	0.669		113771	76075		n/a	Medium	Peak Found	Medium	22
[K].AVTPAPPIKR.[W]	1xAcetyl [K9(100)]	O95182	O95182 [94-103]	O95182 1xAcetyl [K102(100)]	NADH dehydrogenase [ubiquinone] 1 alpha subcomplex subunit 7 OS=Homo sapiens OX=9606 GN=NDUFA7 PE=1 SV=3	1	1091.66	1000	0.001		29217			n/a	Medium	n/a	Medium	22
[K].LPGIAKK.[K]	1xAcetyl [K]	O95197	O95197 [1023-1029]		Reticulon-3 OS=Homo sapiens OX=9606 GN=RTN3 PE=1 SV=2	1	768.498	0.001		17341				Medium	n/a	n/a	Medium	22
[K].GAAVDGGKLDVGNAEVK.[L]	1xAcetyl [K8(100)]	P51572	P51572 [160-176]	P51572 1xAcetyl [K167(100)]	B-cell receptor-associated protein 31 OS=Homo sapiens OX=9606 GN=BCAP31 PE=1 SV=3	1	1641.84	1000	0.65		33223.1	21604.5		n/a	Medium	Medium	Medium	22
[K].NKIENKIESIGLK.[R]	2xAcetyl [K2(100); K6(100)]	O60831	O60831 [147-159]	O60831 2xAcetyl [K148(100); K152(100)]	PRA1 family protein 2 OS=Homo sapiens OX=9606 GN=PRAF2 PE=1 SV=1	2	1569.88	1000	0.001		82813.9			n/a	Medium	n/a	Medium	22
[R].APTTMKKFEDSEKAK.[K]	3xAcetyl [K6(100); K7(100); K13(90.8)]	P08240	P08240 [132-146]	P08240 3xAcetyl [K137(100); K138(100); K144(90.8)]	Signal recognition particle receptor subunit alpha OS=Homo sapiens OX=9606 GN=SRPRA PE=1 SV=2	3	1836.9	1000	0.719		324545	233380		n/a	Medium	Peak Found	Medium	22
[K].VTVESTPDLEK.[Q]	1xAcetyl [K11(100)]	Q14244	Q14244 [668-678]	Q14244 1xAcetyl [K678(100)]	Ensconsin OS=Homo sapiens OX=9606 GN=MAP7 PE=1 SV=1	0	1259.64						No Quan Values	n/a	n/a	Medium	Medium	22
[R].TWNDPSVQQDIKFLPFK.[V]	1xAcetyl [K]	P11021	P11021 [102-118]		Endoplasmic reticulum chaperone BiP OS=Homo sapiens OX=9606 GN=HSPA5 PE=1 SV=2	1	2105.07	0.08	3.138	30847.4	2471.27	7753.82		Medium	Peak Found	Peak Found	Medium	22
[R].QLKGKPKK.[E]	3xAcetyl [K3(91.5); K5(91.5); K7(91.5)]	Q9NRQ5	Q9NRQ5 [3-10]	Q9NRQ5 3xAcetyl [K5(91.5); K7(91.5); K9(91.5)]	Single-pass membrane and coiled-coil domain-containing protein 4 OS=Homo sapiens OX=9606 GN=SMCO4 PE=1 SV=1	2	1052.65	1000	0.666		26525.6	17671.8		n/a	Peak Found	Medium	Medium	22
[R].DPLDEDEDTDISYKK.[L]	1xAcetyl [K]	Q96EP9	Q96EP9 [394-408]		Sodium/bile acid cotransporter 4 OS=Homo sapiens OX=9606 GN=SLC10A4 PE=1 SV=2	1	1824.8	1000	1.201		14937.5	17934.1		n/a	Medium	Medium	Medium	22
[K].LLTASDLAASDLKGFQPQAYERPQK.[H]	2xAcetyl [K13(100); K25(100)]	Q9Y6X0	Q9Y6X0 [163-187]	Q9Y6X0 2xAcetyl [K175(100); K187(100)]	SET-binding protein OS=Homo sapiens OX=9606 GN=SETBP1 PE=1 SV=3	1	2831.46						No Quan Values	Medium	n/a	n/a	Medium	22
[K].FSFKKPFKLSGLSFKR.[N]	3xAcetyl [K4(99.8); K5(97); K15(97)]	P49006	P49006 [92-107]	P49006 3xAcetyl [K95(99.8); K96(97); K106(97)]	MARCKS-related protein OS=Homo sapiens OX=9606 GN=MARCKSL1 PE=1 SV=2	3	2043.14	1000	4.846		2054.19	9954.4		n/a	Peak Found	Medium	Medium	22
[R].FAYDGLKR.[Q]	1xAcetyl [K7(100)]	P28331	P28331 [292-299]	P28331 1xAcetyl [K298(100)]	NADH-ubiquinone oxidoreductase 75 kDa subunit, mitochondrial OS=Homo sapiens OX=9606 GN=NDUFS1 PE=1 SV=3	1	1011.53	1.185	0.988	17982.1	21302.2	21051.7		Medium	Peak Found	Peak Found	Medium	21
[K].ARMMERMSLK.[H]	1xOxidation [M4]; 1xAcetyl [K10(100)]	Q9BVJ6	Q9BVJ6 [289-298]	Q9BVJ6 1xAcetyl [K298(100)]	U3 small nucleolar RNA-associated protein 14 homolog A OS=Homo sapiens OX=9606 GN=UTP14A PE=1 SV=1	2	1310.64	1.163	0.669	168915	196489	131369		Peak Found	Medium	Medium	Medium	21
[R].VAWAEADENEEEAVILAQEEEGVEKPAETHLSGKIGAKK.[L]	2xAcetyl [K34(91.1); K]	Q96HY6	Q96HY6 [83-121]	Q96HY6 2xAcetyl [K116(91.1); K]	DDRGK domain-containing protein 1 OS=Homo sapiens OX=9606 GN=DDRGK1 PE=1 SV=2	2	4289.11	1000	1.581		157769	249493		n/a	Medium	Medium	Medium	21
[K].AAVGVKK.[Q]	1xAcetyl [K6(92)]	P36578	P36578 [385-391]	P36578 1xAcetyl [K390(92)]	60S ribosomal protein L4 OS=Homo sapiens OX=9606 GN=RPL4 PE=1 SV=5	1	714.451	1000	0.962		52226.3	50253		n/a	Medium	Medium	Medium	21
[R].SRLLRDPDGSAEDDSLEQTSLMESSGK.[S]	1xOxidation [M22]; 1xAcetyl [K27(100)]	Q01484	Q01484 [2507-2533]	Q01484 1xAcetyl [K2533(100)]	Ankyrin-2 OS=Homo sapiens OX=9606 GN=ANK2 PE=1 SV=4	2	2981.36	1000	2.648		3911.2	10356.3		n/a	Peak Found	Medium	Medium	21
[R].VELSDVQNPAISITENVLHFK.[A]	1xAcetyl [K21(100)]	Q9P035	Q9P035 [23-43]	Q9P035 1xAcetyl [K43(100)]	Very-long-chain (3R)-3-hydroxyacyl-CoA dehydratase 3 OS=Homo sapiens OX=9606 GN=HACD3 PE=1 SV=2	0	2395.25	0.001		26406.4				Medium	n/a	n/a	Medium	21
[R].ILATMNPGGDFGKK.[E]	1xOxidation [M5]; 2xAcetyl [K13(100); K14(100)]	Q9NU22	Q9NU22 [1517-1530]	Q9NU22 2xAcetyl [K1529(100); K1530(100)]	Midasin OS=Homo sapiens OX=9606 GN=MDN1 PE=1 SV=2	1	1548.77	0.513	1.035	276287	141710	146619		Peak Found	Medium	Peak Found	Medium	21
[R].ISITKR.[EL]	1xAcetyl [K5(100)]	Q8WZ42	Q8WZ42 [10780-10785]	Q8WZ42 1xAcetyl [K10784(100)]	Titin OS=Homo sapiens OX=9606 GN=TTN PE=1 SV=4	1	759.472	0.001		9636.59				Medium	n/a	n/a	Medium	21
[K].GVSKAVEHINK.[T]	1xAcetyl [K4(100)]	P06733	P06733 [61-71]	P06733 1xAcetyl [K64(100)]	Alpha-enolase OS=Homo sapiens OX=9606 GN=ENO1 PE=1 SV=2	1	1223.67	0.001	1000	179166		21690.5		Medium	n/a	Peak Found	Medium	21
[R].SSKGSSSLDR.[L]	1xAcetyl [K3(100)]	Q9NR09	Q9NR09 [2216-2225]	Q9NR09 1xAcetyl [K2218(100)]	Baculoviral IAP repeat-containing protein 6 OS=Homo sapiens OX=9606 GN=BIRC6 PE=1 SV=3	1	1065.52	1.627	0.817	49354	80299.8	65624.1		Medium	Peak Found	Peak Found	Medium	21
[K].GNNGGKGGKKK.[K]	3xAcetyl [K6(95.7); K9(95.7); K]	Q9HCK4	Q9HCK4 [1043-1053]	Q9HCK4 3xAcetyl [K1048(95.7); K1051(95.7); K]	Roundabout homolog 2 OS=Homo sapiens OX=9606 GN=ROBO2 PE=1 SV=2	3	1170.62		1000			15975.8		n/a	Medium	Medium	Medium	21
[K].KTKTCSKLK.[E]	1xCarbamidomethyl [C5]; 1xAcetyl [K7(90.5)]	Q3L8U1	Q3L8U1 [581-589]	Q3L8U1 1xAcetyl [K587(90.5)]	Chromodomain-helicase-DNA-binding protein 9 OS=Homo sapiens OX=9606 GN=CHD9 PE=1 SV=2	3	1135.65	2.203	2.733	18962.6	41784	114216		Peak Found	Peak Found	Medium	Medium	21
[R].QLKGKPK.[K]	2xAcetyl [K3(99.9); K5(92.9)]	Q9NRQ5	Q9NRQ5 [3-9]	Q9NRQ5 2xAcetyl [K5(99.9); K7(92.9)]	Single-pass membrane and coiled-coil domain-containing protein 4 OS=Homo sapiens OX=9606 GN=SMCO4 PE=1 SV=1	1	882.541	1000	0.791		25002.3	19778.7		n/a	Medium	Peak Found	Medium	21
[R].HIVKEFK.[R]	1xAcetyl [K4(100)]	P38646	P38646 [285-291]	P38646 1xAcetyl [K288(100)]	Stress-70 protein, mitochondrial OS=Homo sapiens OX=9606 GN=HSPA9 PE=1 SV=2	1	942.541	0.128	0.886	106538	13590.7	12046.8		Medium	Peak Found	Peak Found	Medium	21
[R].KAMTKK.[K]	2xAcetyl [K1(100); K6(99.7)]	Q00059	Q00059 [141-146]	Q00059 2xAcetyl [K141(100); K146(99.7)]	Transcription factor A, mitochondrial OS=Homo sapiens OX=9606 GN=TFAM PE=1 SV=1	2	790.449	1000	0.978		21139.6	20675.8		n/a	Medium	Peak Found	Medium	21
[R].KMALARERK.[T]	1xOxidation [M2]; 1xAcetyl [K1(100)]	P08908	P08908 [334-342]	P08908 1xAcetyl [K334(100)]	5-hydroxytryptamine receptor 1A OS=Homo sapiens OX=9606 GN=HTR1A PE=1 SV=3	3	1160.66	1000	7.55		5885.13	44433.4		n/a	Medium	Peak Found	Medium	21
[K].IVVELPHSVNSKL.[-]	1xAcetyl [K12(100)]	Q8N4Q0	Q8N4Q0 [365-377]	Q8N4Q0 1xAcetyl [K376(100)]	Prostaglandin reductase 3 OS=Homo sapiens OX=9606 GN=ZADH2 PE=1 SV=1	1	1476.84	1000	0.523		33817.7	17670.2		n/a	Medium	Peak Found	Medium	21
[K].SQDKGPKTGSVKK.[E]	3xAcetyl [K4(98.5); K13(92.2); K]	O15440	O15440 [807-819]	O15440 3xAcetyl [K810(98.5); K819(92.2); K]	ATP-binding cassette sub-family C member 5 OS=Homo sapiens OX=9606 GN=ABCC5 PE=1 SV=2	3	1485.79	1000	0.001		13345.4			n/a	Medium	n/a	Medium	21
[K].LEGGAAKR.[E]	1xAcetyl [K7(100)]	O43491	O43491 [185-192]	O43491 1xAcetyl [K191(100)]	Band 4.1-like protein 2 OS=Homo sapiens OX=9606 GN=EPB41L2 PE=1 SV=1	1	843.468	1000	0.875		18299.1	16006		n/a	Peak Found	Medium	Medium	21
[K].VDTTPNQGKK.[V]	1xAcetyl [K]	Q9P2E9	Q9P2E9 [272-281]		Ribosome-binding protein 1 OS=Homo sapiens OX=9606 GN=RRBP1 PE=1 SV=5	1	1129.58	1000	1.002		98981.1	99172.5		n/a	Medium	Medium	Medium	21
[R].MSKWTSKR.[G]	2xAcetyl [K3(100); K7(100)]	Q8IXM3	Q8IXM3 [18-25]	Q8IXM3 2xAcetyl [K20(100); K24(100)]	39S ribosomal protein L41, mitochondrial OS=Homo sapiens OX=9606 GN=MRPL41 PE=1 SV=1	2	1107.56	1000	0.807		35013.3	28267.8		n/a	Peak Found	Medium	Medium	21
[K].TKPTHGIGKYK.[H]	1xAcetyl [K9(85.4)]	Q96GC5	Q96GC5 [50-60]	Q96GC5 1xAcetyl [K58(85.4)]	39S ribosomal protein L48, mitochondrial OS=Homo sapiens OX=9606 GN=MRPL48 PE=1 SV=2	1	1271.71	1000	0.781		34452.5	26904.3		n/a	Peak Found	Medium	Medium	21
[R].ELTAVVQKR.[F]	1xAcetyl [K8(100)]	P23396	P23396 [68-76]	P23396 1xAcetyl [K75(100)]	40S ribosomal protein S3 OS=Homo sapiens OX=9606 GN=RPS3 PE=1 SV=2	1	1085.63	0.001		56014.5				Medium	n/a	n/a	Medium	21
[R].DDSVVEKSLKSLK.[D]	2xAcetyl [K7(99.8); K10(90.5)]	O95202	O95202 [116-128]	O95202 2xAcetyl [K122(99.8); K125(90.5)]	Mitochondrial proton/calcium exchanger protein OS=Homo sapiens OX=9606 GN=LETM1 PE=1 SV=1	2	1531.82	1000	0.642		25714.7	16506.4		n/a	Medium	Peak Found	Medium	21
[K].IFKKPLK.[K]	2xAcetyl [K3(100); K4(100)]	Q13586	Q13586 [678-684]	Q13586 2xAcetyl [K680(100); K681(100)]	Stromal interaction molecule 1 OS=Homo sapiens OX=9606 GN=STIM1 PE=1 SV=3	1	957.613	1000	0.999		11620.9	11605.1		n/a	Medium	Peak Found	Medium	21
[R].SAGIKVIMVTGDHPITAK.[A]	1xAcetyl [K5(100)]	P05023	P05023 [608-625]	P05023 1xAcetyl [K612(100)]	Sodium/potassium-transporting ATPase subunit alpha-1 OS=Homo sapiens OX=9606 GN=ATP1A1 PE=1 SV=1	1	1880.03	1000	3.236		4862.94	15734.3		n/a	Peak Found	Medium	Medium	21
[K].ESIKKFR.[D]	2xAcetyl [K4(100); K5(100)]	O43615	O43615 [79-85]	O43615 2xAcetyl [K82(100); K83(100)]	Mitochondrial import inner membrane translocase subunit TIM44 OS=Homo sapiens OX=9606 GN=TIMM44 PE=1 SV=2	2	991.557	1000	0.574		262634	150718		n/a	Peak Found	Medium	Medium	21
[R].LGAGGGSPEK.[S]	1xAcetyl [K10(100)]	Q9UNE7	Q9UNE7 [13-22]	Q9UNE7 1xAcetyl [K22(100)]	E3 ubiquitin-protein ligase CHIP OS=Homo sapiens OX=9606 GN=STUB1 PE=1 SV=2	0	914.458	2.513	0.925	79618	200046	185127		Peak Found	Medium	Medium	Medium	21
[K].EATMKGSSSASIVKGQHEMSEMDGR.[W]	2xAcetyl [K5(100); K14(100)]	Q14126	Q14126 [693-717]	Q14126 2xAcetyl [K697(100); K706(100)]	Desmoglein-2 OS=Homo sapiens OX=9606 GN=DSG2 PE=1 SV=2	2	2737.22	1000	0.953		318717	303752		n/a	Medium	Peak Found	Medium	21
[R].TQLVSNLKK.[E]	1xAcetyl [K9(93.5)]	P00505	P00505 [356-364]	P00505 1xAcetyl [K364(93.5)]	Aspartate aminotransferase, mitochondrial OS=Homo sapiens OX=9606 GN=GOT2 PE=1 SV=3	1	1072.64	0.001		37811.6				Medium	n/a	n/a	Medium	21
[K].FLIGKGGGKIR.[K]	2xAcetyl [K5(100); K9(100)]	Q00341	Q00341 [741-751]	Q00341 2xAcetyl [K745(100); K749(100)]	Vigilin OS=Homo sapiens OX=9606 GN=HDLBP PE=1 SV=2	2	1229.74	1000	0.861		81617.2	70308.3		n/a	Medium	Peak Found	Medium	21
[M].NNSGADEIGK.[L]	1xAcetyl [K10(100)]	Q96EP5	Q96EP5 [2-11]	Q96EP5 1xAcetyl [K11(100)]	DAZ-associated protein 1 OS=Homo sapiens OX=9606 GN=DAZAP1 PE=1 SV=1	0	1046.47	1.389	0.691	82446.8	114493	79110.6		Peak Found	Peak Found	Medium	Medium	21
[K].SGPKER.[I]	1xAcetyl [K4(100)]	Q9NZN5	Q9NZN5 [312-317]	Q9NZN5 1xAcetyl [K315(100)]	Rho guanine nucleotide exchange factor 12 OS=Homo sapiens OX=9606 GN=ARHGEF12 PE=1 SV=1	1	715.373	2.952	0.941	70983.4	209526	197128		Medium	Medium	Medium	Medium	20
[K].IEKAYGQQLTDWAK.[R]	1xAcetyl [K14(94.6)]	Q9BY11	Q9BY11 [52-65]	Q9BY11 1xAcetyl [K65(94.6)]	Protein kinase C and casein kinase substrate in neurons protein 1 OS=Homo sapiens OX=9606 GN=PACSIN1 PE=1 SV=1	1	1692.86	1.346	7.289	6434.32	8660.74	63130.2		Peak Found	Peak Found	Medium	Medium	20
[K].LIPTKTDKK.[K]	2xAcetyl [K5(99.6); K]	Q86UP2	Q86UP2 [47-55]	Q86UP2 2xAcetyl [K51(99.6); K]	Kinectin OS=Homo sapiens OX=9606 GN=KTN1 PE=1 SV=1	2	1127.67	1000	0.959		57857.1	55499.3		n/a	Medium	Medium	Medium	20
[K].QHSITKNTAKLDR.[E]	2xAcetyl [K6(100); K10(100)]	O60869	O60869 [51-63]	O60869 2xAcetyl [K56(100); K60(100)]	Endothelial differentiation-related factor 1 OS=Homo sapiens OX=9606 GN=EDF1 PE=1 SV=1	2	1595.85	1000	0.886		49068	43470.4		n/a	Peak Found	Medium	Medium	20
[M].AKKSAENGIYSVSGDEKK.[G]	1xAcetyl [N-Term]; 3xAcetyl [K2(100); K3(100); K17(87.4)]	P48029	P48029 [2-19]	P48029 1xAcetyl [N-Term]; 3xAcetyl [K3(100); K4(100); K18(87.4)]	Sodium- and chloride-dependent creatine transporter 1 OS=Homo sapiens OX=9606 GN=SLC6A8 PE=1 SV=1	3	2079.02	1000	0.707		53992.5	38162.5		n/a	Medium	Peak Found	Medium	20
[K].ITVTSEVPFSKR.[Y]	1xAcetyl [K11(100)]	P35268	P35268 [70-81]	P35268 1xAcetyl [K80(100)]	60S ribosomal protein L22 OS=Homo sapiens OX=9606 GN=RPL22 PE=1 SV=2	1	1405.77	0.001		84314				Medium	n/a	n/a	Medium	20
[R].APTTMKKFEDSEKAK.[K]	1xOxidation [M5]; 3xAcetyl [K6(100); K7(100); K]	P08240	P08240 [132-146]	P08240 3xAcetyl [K137(100); K138(100); K]	Signal recognition particle receptor subunit alpha OS=Homo sapiens OX=9606 GN=SRPRA PE=1 SV=2	3	1852.9	1000	0.675		55222.3	37249.7		n/a	Medium	Medium	Medium	20
[K].SIKNIQKITK.[S]	2xAcetyl [K3(100); K7(100)]	P36542	P36542 [37-46]	P36542 2xAcetyl [K39(100); K43(100)]	ATP synthase subunit gamma, mitochondrial OS=Homo sapiens OX=9606 GN=ATP5F1C PE=1 SV=1	2	1256.76	1000	0.519		58458.3	30313.4		n/a	Medium	Peak Found	Medium	20
[K].VQGSPLKK.[L]	1xAcetyl [K]	Q02952	Q02952 [511-518]		A-kinase anchor protein 12 OS=Homo sapiens OX=9606 GN=AKAP12 PE=1 SV=4	1	898.536	1000	1.111		39631.8	44022.1		n/a	Medium	Peak Found	Medium	20
[M].SFPKYKPSSLR.[T]	1xAcetyl [N-Term]; 2xAcetyl [K4(100); K6(100)]	O95168	O95168 [2-12]	O95168 1xAcetyl [N-Term]; 2xAcetyl [K5(100); K7(100)]	NADH dehydrogenase [ubiquinone] 1 beta subcomplex subunit 4 OS=Homo sapiens OX=9606 GN=NDUFB4 PE=1 SV=3	1	1435.76	1000	0.692		39539.2	27370.8		n/a	Medium	Medium	Medium	20
[K].GFEEVIKK.[F]	1xAcetyl [K8(91)]	O94826	O94826 [464-471]	O94826 1xAcetyl [K471(91)]	Mitochondrial import receptor subunit TOM70 OS=Homo sapiens OX=9606 GN=TOMM70 PE=1 SV=1	1	991.546	0.001		39258.8				Medium	n/a	n/a	Medium	20
[K].AGKDKSKASLEK.[A]	3xAcetyl [K3(100); K5(100); K7(100)]	P53985	P53985 [205-216]	P53985 3xAcetyl [K207(100); K209(100); K211(100)]	Monocarboxylate transporter 1 OS=Homo sapiens OX=9606 GN=SLC16A1 PE=1 SV=3	3	1387.74						No Quan Values	n/a	Medium	n/a	Medium	20
[R].ISLKKFCK.[K]	1xCarbamidomethyl [C7]; 2xAcetyl [K]	O00634	O00634 [454-461]		Netrin-3 OS=Homo sapiens OX=9606 GN=NTN3 PE=1 SV=1	2	1107.62	2.273	0.939	9469.93	21525.6	20202.2		Peak Found	Peak Found	Medium	Medium	20
[-].MKDNDIKR.[L]	1xAcetyl [N-Term]; 1xOxidation [M1]; 2xAcetyl [K2(100); K7(100)]	Q07326	Q07326 [1-8]	Q07326 1xAcetyl [N-Term]; 2xAcetyl [K2(100); K7(100)]	Phosphatidylinositol-glycan biosynthesis class F protein OS=Homo sapiens OX=9606 GN=PIGF PE=1 SV=1	2	1161.56						No Quan Values	Medium	n/a	n/a	Medium	20
[K].YGVAWEKYCQR.[V]	1xCarbamidomethyl [C9]; 1xAcetyl [K7(100)]	Q14739	Q14739 [595-605]	Q14739 1xAcetyl [K601(100)]	Delta(14)-sterol reductase LBR OS=Homo sapiens OX=9606 GN=LBR PE=1 SV=2	1	1501.69	0.001		21529.6				Medium	n/a	n/a	Medium	20
[K].YEPAAVSEQGDKK.[G]	1xAcetyl [K12(90.1)]	P05023	P05023 [10-22]	P05023 1xAcetyl [K21(90.1)]	Sodium/potassium-transporting ATPase subunit alpha-1 OS=Homo sapiens OX=9606 GN=ATP1A1 PE=1 SV=1	1	1463.7						No Quan Values	n/a	Medium	n/a	Medium	20
[K].ISISKR.[S]	1xAcetyl [K5(100)]	A4D263	A4D263 [12-17]	A4D263 1xAcetyl [K16(100)]	Spermatogenesis-associated protein 48 OS=Homo sapiens OX=9606 GN=SPATA48 PE=2 SV=2	1	745.457	0.001		496865				Medium	n/a	n/a	Medium	20
[K].ALVATPGKK.[G]	1xAcetyl [K]	P19338	P19338 [117-125]		Nucleolin OS=Homo sapiens OX=9606 GN=NCL PE=1 SV=3	1	926.567	0.604	1.045	32506.3	19631.2	20514.5		Medium	Peak Found	Peak Found	Medium	20
[K].NSAQQFAETAHKLAMKHK.[C]	2xAcetyl [K12(100); K16(99)]	Q8NFX7	Q8NFX7 [192-209]	Q8NFX7 2xAcetyl [K203(100); K207(99)]	Syntaxin-binding protein 6 OS=Homo sapiens OX=9606 GN=STXBP6 PE=1 SV=2	2	2124.07	1000	1.282		46750.6	59950.8		n/a	Peak Found	Medium	Medium	20
[R].AALKLEPSNKTIHAELSK.[L]	2xAcetyl [K4(100); K10(99.9)]	Q14318	Q14318 [331-348]	Q14318 2xAcetyl [K334(100); K340(99.9)]	Peptidyl-prolyl cis-trans isomerase FKBP8 OS=Homo sapiens OX=9606 GN=FKBP8 PE=1 SV=2	2	2034.12	1000	0.687		120581	82848.1		n/a	Medium	Peak Found	Medium	20
[R].KTSESRDKLGAK.[G]	2xAcetyl [K8(100); K12(100)]	Q9Y2W1	Q9Y2W1 [540-551]	Q9Y2W1 2xAcetyl [K547(100); K551(100)]	Thyroid hormone receptor-associated protein 3 OS=Homo sapiens OX=9606 GN=THRAP3 PE=1 SV=2	3	1403.75	1000	0.995		55379.7	55109.8		n/a	Medium	Peak Found	Medium	20
[K].YLPENDLKR.[L]	1xAcetyl [K8(100)]	O00743	O00743 [18-26]	O00743 1xAcetyl [K25(100)]	Serine/threonine-protein phosphatase 6 catalytic subunit OS=Homo sapiens OX=9606 GN=PPP6C PE=1 SV=1	1	1189.62						No Quan Values	Medium	n/a	n/a	Medium	20
[R].GAFSEEYKR.[L]	1xAcetyl [K8(100)]	P09543	P09543 [94-102]	P09543 1xAcetyl [K101(100)]	2',3'-cyclic-nucleotide 3'-phosphodiesterase OS=Homo sapiens OX=9606 GN=CNP PE=1 SV=2	1	1128.53						No Quan Values	Medium	n/a	n/a	Medium	20
[K].FGKFSGK.[D]	1xAcetyl [K3(100)]	P35251	P35251 [632-638]	P35251 1xAcetyl [K634(100)]	Replication factor C subunit 1 OS=Homo sapiens OX=9606 GN=RFC1 PE=1 SV=4	1	812.43	1000	1.278		29565.2	37798.6		n/a	Medium	Peak Found	Medium	20
[R].SSKKFFR.[R]	2xAcetyl [K3(100); K4(100)]	Q658Y4	Q658Y4 [143-149]	Q658Y4 2xAcetyl [K145(100); K146(100)]	Protein FAM91A1 OS=Homo sapiens OX=9606 GN=FAM91A1 PE=1 SV=3	2	983.531						No Quan Values	n/a	Medium	n/a	Medium	20
[R].AHSIQIMKVEEIAASK.[C]	1xOxidation [M7]; 1xAcetyl [K8(100)]	Q02543	Q02543 [121-136]	Q02543 1xAcetyl [K128(100)]	60S ribosomal protein L18a OS=Homo sapiens OX=9606 GN=RPL18A PE=1 SV=2	1	1812.95	0.001	1000	20871.1		5814.67		Medium	n/a	Peak Found	Medium	20
[K].FPLKIFKKPLK.[K]	3xAcetyl [K4(100); K7(100); K8(100)]	Q13586	Q13586 [674-684]	Q13586 3xAcetyl [K677(100); K680(100); K681(100)]	Stromal interaction molecule 1 OS=Homo sapiens OX=9606 GN=STIM1 PE=1 SV=3	2	1484.92	1000	0.953		27742.6	26448.7		n/a	Medium	Medium	Medium	20
[R].CVSKYLDIHER.[M]	1xCarbamidomethyl [C1]; 1xAcetyl [K4(100)]	P62072	P62072 [54-64]	P62072 1xAcetyl [K57(100)]	Mitochondrial import inner membrane translocase subunit Tim10 OS=Homo sapiens OX=9606 GN=TIMM10 PE=1 SV=1	1	1461.72	0.25	1.037	24580.5	6139.32	6368.2		Medium	Peak Found	Peak Found	Medium	20
[R].TLLPNTTLTYDTQK.[I]	1xAcetyl [K14(100)]	Q13002	Q13002 [69-82]	Q13002 1xAcetyl [K82(100)]	Glutamate receptor ionotropic, kainate 2 OS=Homo sapiens OX=9606 GN=GRIK2 PE=1 SV=1	0	1650.86						No Quan Values	Medium	n/a	n/a	Medium	20
[K].GTINFLHADCDKFR.[H]	1xCarbamidomethyl [C10]; 1xAcetyl [K12(100)]	Q9BS26	Q9BS26 [292-305]	Q9BS26 1xAcetyl [K303(100)]	Endoplasmic reticulum resident protein 44 OS=Homo sapiens OX=9606 GN=ERP44 PE=1 SV=1	1	1735.82	0.144	0.548	49118.1	7080.93	3883.72		Medium	Peak Found	Peak Found	Medium	20
[KR].FTATKK.[DK]	1xAcetyl [K5(99.7)]	Q8N9N7	Q8N9N7 [231-236]	Q8N9N7 1xAcetyl [K235(99.7)]	Leucine-rich repeat-containing protein 57 OS=Homo sapiens OX=9606 GN=LRRC57 PE=1 SV=1	1	737.419	1000	0.91		31347.4	28524.2		n/a	Medium	Medium	Medium	20
[K].VVISAAK.[A]	1xAcetyl [K7(100)]	Q8WZ42	Q8WZ42 [525-531]	Q8WZ42 1xAcetyl [K531(100)]	Titin OS=Homo sapiens OX=9606 GN=TTN PE=1 SV=4	0	729.451	1.031	1.064	18952.4	19546.3	20793.7		Medium	Medium	Peak Found	Medium	20
[K].VIDKTK.[L]	1xAcetyl [K4(99.3)]	Q9NRH2	Q9NRH2 [46-51]	Q9NRH2 1xAcetyl [K49(99.3)]	SNF-related serine/threonine-protein kinase OS=Homo sapiens OX=9606 GN=SNRK PE=1 SV=2	1	745.445	2.632	0.879	7653.37	20146.6	17716.2		Peak Found	Peak Found	Medium	Medium	20
[R].AVFQANQENLPILKR.[A]	1xAcetyl [K14(100)]	P05023	P05023 [431-445]	P05023 1xAcetyl [K444(100)]	Sodium/potassium-transporting ATPase subunit alpha-1 OS=Homo sapiens OX=9606 GN=ATP1A1 PE=1 SV=1	1	1782.99	0.001		20777.7				Medium	n/a	n/a	Medium	20
[K].DIEDVFYKYGAIR.[D]	1xAcetyl [K8(100)]	Q07955	Q07955 [31-43]	Q07955 1xAcetyl [K38(100)]	Serine/arginine-rich splicing factor 1 OS=Homo sapiens OX=9606 GN=SRSF1 PE=1 SV=2	1	1630.81	0.001		6548.96				Medium	n/a	n/a	Medium	20
[R].LGNDFHTNKR.[V]	1xAcetyl [K9(100)]	P08708	P08708 [24-33]	P08708 1xAcetyl [K32(100)]	40S ribosomal protein S17 OS=Homo sapiens OX=9606 GN=RPS17 PE=1 SV=2	1	1243.62	0.001	1000	47443.4		4801.85		Medium	n/a	Peak Found	Medium	20
[R].DIKEKLCYVALDFEQEMATAASSSSLEK.[S]	1xCarbamidomethyl [C7]; 1xAcetyl [K3(81.1)]	P60709; P63261	P60709 [211-238]; P63261 [211-238]	P60709 1xAcetyl [K213(81.1)]; P63261 1xAcetyl [K213(81.1)]	Actin, cytoplasmic 1 OS=Homo sapiens OX=9606 GN=ACTB PE=1 SV=1 Actin, cytoplasmic 2 OS=Homo sapiens OX=9606 GN=ACTG1 PE=1 SV=1	2	3205.53						No Quan Values	n/a	n/a	Medium	Medium	20
[K].GFSLLATEDKEALKK.[Q]	1xAcetyl [K10(84.4)]	P09874	P09874 [183-197]	P09874 1xAcetyl [K192(84.4)]	Poly [ADP-ribose] polymerase 1 OS=Homo sapiens OX=9606 GN=PARP1 PE=1 SV=4	2	1691.92	0.258	0.001	21225.3	5479.09			Medium	Peak Found	n/a	Medium	20
[R].RAEAEKQLQQAQAAGAEQEVEK.[F]	1xAcetyl [K6(100)]	P39748	P39748 [104-125]	P39748 1xAcetyl [K109(100)]	Flap endonuclease 1 OS=Homo sapiens OX=9606 GN=FEN1 PE=1 SV=1	2	2454.22						No Quan Values	n/a	Medium	n/a	Medium	20
[K].GLTLGVETCGSKGNAEKSMSATEKQER.[T]	1xCarbamidomethyl [C9]; 1xOxidation [M19]; 3xAcetyl [K12(100); K17(100); K24(100)]	Q9BSJ5	Q9BSJ5 [299-325]	Q9BSJ5 3xAcetyl [K310(100); K315(100); K322(100)]	Uncharacterized protein C17orf80 OS=Homo sapiens OX=9606 GN=C17orf80 PE=1 SV=2	3	3010.41	1000	0.001		34246.8			n/a	Medium	Medium	Medium	20
[R].KNIFTGKR.[L]	2xAcetyl [K1(100); K7(100)]	Q92665	Q92665 [248-255]	Q92665 2xAcetyl [K248(100); K254(100)]	28S ribosomal protein S31, mitochondrial OS=Homo sapiens OX=9606 GN=MRPS31 PE=1 SV=3	2	1047.59	1000	0.41		20202.7	8280.58		n/a	Medium	Peak Found	Medium	20
[R].TTLKLQGQMIWMESMWCMVYLCSPK.[L]	4xOxidation [M9; M12; M15; M18]; 2xCarbamidomethyl [C17; C22]; 1xAcetyl [K4(76.6)]	O75343	O75343 [272-296]	O75343 1xAcetyl [K275(76.6)]	Guanylate cyclase soluble subunit beta-2 OS=Homo sapiens OX=9606 GN=GUCY1B2 PE=5 SV=2	1	3227.44		1000			35970.3		n/a	n/a	Medium	Medium	20
[K].LKEIDSKEEK.[Y]	2xAcetyl [K2(100); K10(90.5)]	Q14739	Q14739 [177-186]	Q14739 2xAcetyl [K178(100); K186(90.5)]	Delta(14)-sterol reductase LBR OS=Homo sapiens OX=9606 GN=LBR PE=1 SV=2	2	1302.68	1000	0.951		158905	151082		n/a	Medium	Medium	Medium	20
[K].LAATQKK.[L]	1xAcetyl [K6(90)]	Q8NCU8	Q8NCU8 [46-52]	Q8NCU8 1xAcetyl [K51(90)]	Mitoregulin OS=Homo sapiens OX=9606 GN=MTLN PE=1 SV=2	1	801.483	12.255	0.877	2506.61	30719.3	26928		Peak Found	Medium	Peak Found	Medium	19
[M].EDPAAPGTGGPPANGNGNGGGKGK.[Q]	2xAcetyl [K22(100); K24(100)]	Q9ULQ0	Q9ULQ0 [2-25]	Q9ULQ0 2xAcetyl [K23(100); K25(100)]	Striatin-interacting protein 2 OS=Homo sapiens OX=9606 GN=STRIP2 PE=1 SV=2	1	2160.99						No Quan Values	n/a	Medium	n/a	Medium	19
[R].TTNEQVTGKFR.[G]	1xAcetyl [K9(100)]	Q9ULC8	Q9ULC8 [216-226]	Q9ULC8 1xAcetyl [K224(100)]	Palmitoyltransferase ZDHHC8 OS=Homo sapiens OX=9606 GN=ZDHHC8 PE=1 SV=3	1	1322.67	1000	0.73		20339.2	14856.8		n/a	Medium	Peak Found	Medium	19
[K].GSKKAVTKAQK.[K]	3xAcetyl [K3(100); K4(100); K]	O60814; P06899	O60814 [14-24]; P06899 [14-24]	O60814 3xAcetyl [K16(100); K17(100); K]; P06899 3xAcetyl [K16(100); K17(100); K]	Histone H2B type 1-K OS=Homo sapiens OX=9606 GN=H2BC12 PE=1 SV=3 Histone H2B type 1-J OS=Homo sapiens OX=9606 GN=H2BC11 PE=1 SV=3	3	1271.73	0.001		58240.8			Shared	Medium	n/a	n/a	Medium	19
[R].SDAGLESDTAMKK.[G]	1xOxidation [M11]; 1xAcetyl [K13(92.2)]	Q9NR30	Q9NR30 [7-19]	Q9NR30 1xAcetyl [K19(92.2)]	Nucleolar RNA helicase 2 OS=Homo sapiens OX=9606 GN=DDX21 PE=1 SV=5	1	1410.64		1000			29455.3		n/a	n/a	Medium	Medium	19
[R].IQEAWKR.[S]	1xAcetyl [K6(100)]	Q6P4A7	Q6P4A7 [85-91]	Q6P4A7 1xAcetyl [K90(100)]	Sideroflexin-4 OS=Homo sapiens OX=9606 GN=SFXN4 PE=1 SV=1	1	972.526	0.001		22833.3				Medium	n/a	n/a	Medium	19
[R].GTGIVSAPVPKK.[L]	1xAcetyl [K]	P15880	P15880 [201-212]		40S ribosomal protein S2 OS=Homo sapiens OX=9606 GN=RPS2 PE=1 SV=2	1	1195.7	0.001		43052.5				Medium	n/a	n/a	Medium	19
[R].YDEMVESMKK.[V]	1xAcetyl [K]	P62258	P62258 [20-29]		14-3-3 protein epsilon OS=Homo sapiens OX=9606 GN=YWHAE PE=1 SV=1	1	1301.58	0.001		32522.2				Medium	n/a	n/a	Medium	19
[R].TETPPPLASLNVSKLASKAR.[T]	2xAcetyl [K14(100); K18(100)]	Q3MHD2	Q3MHD2 [73-92]	Q3MHD2 2xAcetyl [K86(100); K90(100)]	Protein LSM12 homolog OS=Homo sapiens OX=9606 GN=LSM12 PE=1 SV=2	2	2164.2	1000	0.571		11711.7	6688.92		n/a	Medium	Peak Found	Medium	19
[R].YQVKFR.[R]	1xAcetyl [K4(100)]	P46777	P46777 [16-21]	P46777 1xAcetyl [K19(100)]	60S ribosomal protein L5 OS=Homo sapiens OX=9606 GN=RPL5 PE=1 SV=3	1	882.483	0.123	0.625	175589	21631.6	13523.3		Medium	Peak Found	Peak Found	Medium	19
[K].NSGGGKGSGSGKGSDGDGERGK.[S]	2xAcetyl [K6(100); K12(99.5)]	O14654	O14654 [587-608]	O14654 2xAcetyl [K592(100); K598(99.5)]	Insulin receptor substrate 4 OS=Homo sapiens OX=9606 GN=IRS4 PE=1 SV=1	3	2034.91	1000	0.001		14525.9			n/a	Medium	n/a	Medium	19
[R].QISPQPSTGLIYLIGHPEGQIKK.[I]	1xAcetyl [K]	Q6SJ93	Q6SJ93 [564-586]		Serine protease FAM111B OS=Homo sapiens OX=9606 GN=FAM111B PE=1 SV=1	1	2546.4	3.312	7.481	2143.29	7099.15	53107.7		Peak Found	Medium	Peak Found	Medium	19
[R].VESFKLEQTVPGAEEQNTGKFK.[S]	2xAcetyl [K5(100); K]	O75167	O75167 [300-321]	O75167 2xAcetyl [K304(100); K]	Phosphatase and actin regulator 2 OS=Homo sapiens OX=9606 GN=PHACTR2 PE=1 SV=2	2	2550.27	1000	0.819		27133.1	22227.3		n/a	Medium	Peak Found	Medium	19
[K].LQGSGVSLASKK.[S]	1xAcetyl [K]	Q09666	Q09666 [5848-5859]		Neuroblast differentiation-associated protein AHNAK OS=Homo sapiens OX=9606 GN=AHNAK PE=1 SV=2	1	1216.69						No Quan Values	n/a	n/a	Medium	Medium	19
[R].SYFGKLTQSK.[Q]	1xAcetyl [K5(89.7)]	O14654	O14654 [614-623]	O14654 1xAcetyl [K618(89.7)]	Insulin receptor substrate 4 OS=Homo sapiens OX=9606 GN=IRS4 PE=1 SV=1	1	1200.63	1000	0.625		147011	91918		n/a	Medium	Peak Found	Medium	19
[R].ALPSPNDLKRK.[I]	2xAcetyl [K9(100); K11(100)]	Q15147	Q15147 [447-457]	Q15147 2xAcetyl [K455(100); K457(100)]	1-phosphatidylinositol 4,5-bisphosphate phosphodiesterase beta-4 OS=Homo sapiens OX=9606 GN=PLCB4 PE=1 SV=3	2	1322.74	1.708	0.886	1819.24	3107.91	2753.14		Peak Found	Medium	Peak Found	Medium	19
[R].YNSSSISSVLK.[D]	1xAcetyl [K11(100)]	P51116	P51116 [502-512]	P51116 1xAcetyl [K512(100)]	Fragile X mental retardation syndrome-related protein 2 OS=Homo sapiens OX=9606 GN=FXR2 PE=1 SV=2	0	1226.63	1.019	1.225	17576.9	17915.1	21951.7		Peak Found	Medium	Peak Found	Medium	19
[K].MDTCSSNLNNSIYKK.[L]	1xOxidation [M1]; 1xCarbamidomethyl [C4]; 1xAcetyl [K]	P25116	P25116 [408-422]		Proteinase-activated receptor 1 OS=Homo sapiens OX=9606 GN=F2R PE=1 SV=2	1	1832.82						No Quan Values	n/a	n/a	Medium	Medium	19
[R].NFNSAKDMKKAVAHMK.[Y]	1xOxidation [M8]; 3xAcetyl [K6(100); K9(96.4); K16(84)]	O00339	O00339 [711-726]	O00339 3xAcetyl [K716(100); K719(96.4); K726(84)]	Matrilin-2 OS=Homo sapiens OX=9606 GN=MATN2 PE=1 SV=4	3	1961.96	1000	0.712		101650	72389		n/a	Peak Found	Medium	Medium	19
[R].KQQAKFDECVLDK.[L]	1xCarbamidomethyl [C9]; 1xAcetyl [K]	P51970	P51970 [102-114]		NADH dehydrogenase [ubiquinone] 1 alpha subcomplex subunit 8 OS=Homo sapiens OX=9606 GN=NDUFA8 PE=1 SV=3	2	1650.82	0.189	1.047	47257.5	8939.68	9361.81		Medium	Peak Found	Peak Found	Medium	19
[K].DELGDYLKPK.[Y]	1xAcetyl [K8(98.5)]	Q9H2W6	Q9H2W6 [258-267]	Q9H2W6 1xAcetyl [K265(98.5)]	39S ribosomal protein L46, mitochondrial OS=Homo sapiens OX=9606 GN=MRPL46 PE=1 SV=1	0	1219.62	0.001		20972.3				Medium	n/a	n/a	Medium	19
[R].GKYDCGHVQKK.[-]	1xCarbamidomethyl [C5]; 3xAcetyl [K2(100); K10(100); K11(100)]	O15235	O15235 [128-138]	O15235 3xAcetyl [K129(100); K137(100); K138(100)]	28S ribosomal protein S12, mitochondrial OS=Homo sapiens OX=9606 GN=MRPS12 PE=1 SV=1	2	1445.68	1000	1.363		49667.3	67703.9		n/a	Peak Found	Medium	Medium	19
[K].TKMLVQFLLYKYK.[M]	2xAcetyl [K2(99.5); K13(83)]	O15481	O15481 [113-125]	O15481 2xAcetyl [K114(99.5); K125(83)]	Melanoma-associated antigen B4 OS=Homo sapiens OX=9606 GN=MAGEB4 PE=1 SV=1	2	1758.99		1000			13583.1		n/a	n/a	Medium	Medium	19
[K].KPEGPR.[S]	1xAcetyl [K1(100)]	Q9NUT2	Q9NUT2 [724-729]	Q9NUT2 1xAcetyl [K724(100)]	Mitochondrial potassium channel ATP-binding subunit OS=Homo sapiens OX=9606 GN=ABCB8 PE=1 SV=3	0	725.394	1.486	0.984	47484.6	70578.3	69437.6		Peak Found	Peak Found	Medium	Medium	19
[R].LYWDDLKR.[K]	1xAcetyl [K7(100)]	P02786	P02786 [122-129]	P02786 1xAcetyl [K128(100)]	Transferrin receptor protein 1 OS=Homo sapiens OX=9606 GN=TFRC PE=1 SV=2	1	1150.59	0.092	0.001	48922.6	4512.34			Medium	Peak Found	n/a	Medium	19
[-].MKDDFAEEEEVQSFGYKR.[F]	1xOxidation [M1]; 1xAcetyl [K17(100)]	Q5KU26	Q5KU26 [1-18]	Q5KU26 1xAcetyl [K17(100)]	Collectin-12 OS=Homo sapiens OX=9606 GN=COLEC12 PE=1 SV=3	2	2266	1000	0.901		23435.9	21119.4		n/a	Peak Found	Medium	Medium	19
[M].SILKIHAR.[E]	1xAcetyl [N-Term]; 1xAcetyl [K4(100)]	P06733	P06733 [2-9]	P06733 1xAcetyl [N-Term]; 1xAcetyl [K5(100)]	Alpha-enolase OS=Homo sapiens OX=9606 GN=ENO1 PE=1 SV=2	1	1021.62	0.001		47309.6				Medium	n/a	n/a	Medium	19
[R].GSKGGHGAASPSEKGAHPSGGADDVAK.[K]	2xAcetyl [K3(100); K14(99.6)]	Q07065	Q07065 [8-34]	Q07065 2xAcetyl [K10(100); K21(99.6)]	Cytoskeleton-associated protein 4 OS=Homo sapiens OX=9606 GN=CKAP4 PE=1 SV=2	2	2516.18	1000	0.762		178706	136131		n/a	Medium	Peak Found	Medium	19
[K].LPTEMEGKK.[M]	1xOxidation [M5]; 1xAcetyl [K]	Q9NWX6	Q9NWX6 [256-264]		Probable tRNA(His) guanylyltransferase OS=Homo sapiens OX=9606 GN=THG1L PE=1 SV=2	1	1090.54	1000	0.978		33923.8	33190.6		n/a	Medium	Peak Found	Medium	19
[K].YPVVSDGKR.[F]	1xAcetyl [K8(100)]	Q02809	Q02809 [142-150]	Q02809 1xAcetyl [K149(100)]	Procollagen-lysine,2-oxoglutarate 5-dioxygenase 1 OS=Homo sapiens OX=9606 GN=PLOD1 PE=1 SV=2	1	1062.56	0.001		37632.2				Medium	n/a	n/a	Medium	19
[K].RAYSQK.[A]	1xAcetyl [K6(100)]	Q8N9T8	Q8N9T8 [571-576]	Q8N9T8 1xAcetyl [K576(100)]	Protein KRI1 homolog OS=Homo sapiens OX=9606 GN=KRI1 PE=1 SV=3	1	794.416		1000			13330		n/a	n/a	Medium	Medium	19
[K].GLYPAPLKIIDVVK.[T]	1xAcetyl [K8(99.1)]	P40939	P40939 [296-309]	P40939 1xAcetyl [K303(99.1)]	Trifunctional enzyme subunit alpha, mitochondrial OS=Homo sapiens OX=9606 GN=HADHA PE=1 SV=2	1	1567.95	1000	0.507		42024.2	21322.8		n/a	Medium	Peak Found	Medium	19
[K].IINTKK.[L]	1xAcetyl [K]	Q13554	Q13554 [44-49]		Calcium/calmodulin-dependent protein kinase type II subunit beta OS=Homo sapiens OX=9606 GN=CAMK2B PE=1 SV=3	1	758.477	1.26	0.919	46085.8	58090.8	53412.9		Medium	Peak Found	Peak Found	Medium	19
[K].GKEAPFTK.[F]	1xAcetyl [K2(99.9)]	P07451	P07451 [170-177]	P07451 1xAcetyl [K171(99.9)]	Carbonic anhydrase 3 OS=Homo sapiens OX=9606 GN=CA3 PE=1 SV=3	1	919.488	0.743	1.175	7557.72	5615.66	6597.42		Medium	Peak Found	Peak Found	Medium	19
[R].DKGEDDKMPPLRK.[K]	2xAcetyl [K2(88.3); K13(100)]	Q5VT06	Q5VT06 [1729-1741]	Q5VT06 2xAcetyl [K1730(88.3); K1741(100)]	Centrosome-associated protein 350 OS=Homo sapiens OX=9606 GN=CEP350 PE=1 SV=1	3	1612.8	1.079	0.631	68043.8	73411	46299.7		Medium	Peak Found	Peak Found	Medium	19
[R].KPEDVLDDDDAGSAPLKSSGQHQNDKGKNVR.[Q]	3xAcetyl [K17(100); K26(100); K28(100)]	P35613	P35613 [350-380]	P35613 3xAcetyl [K366(100); K375(100); K377(100)]	Basigin OS=Homo sapiens OX=9606 GN=BSG PE=1 SV=2	3	3446.64						No Quan Values	n/a	Medium	n/a	Medium	19
[K].KGPSKATVKAMQEALAK.[L]	2xAcetyl [K9(99.6); K]	O60841	O60841 [334-350]	O60841 2xAcetyl [K342(99.6); K]	Eukaryotic translation initiation factor 5B OS=Homo sapiens OX=9606 GN=EIF5B PE=1 SV=4	3	1842.02	1000	0.736		27314.3	20110.3		n/a	Medium	Peak Found	Medium	19
[R].HSPAGSQALQTTAASELMSQKK.[F]	1xAcetyl [K22(88.8)]	Q6ZNB6	Q6ZNB6 [64-85]	Q6ZNB6 1xAcetyl [K85(88.8)]	NF-X1-type zinc finger protein NFXL1 OS=Homo sapiens OX=9606 GN=NFXL1 PE=1 SV=2	1	2313.15	1000	0.854		21739.6	18559.8		n/a	Peak Found	Medium	Medium	19
[K].FTASAGIQVVGDDLTVTNPKR.[I]	1xAcetyl [K20(100)]	P06733	P06733 [307-327]	P06733 1xAcetyl [K326(100)]	Alpha-enolase OS=Homo sapiens OX=9606 GN=ENO1 PE=1 SV=2	1	2231.17	0.001		48028.4				Medium	n/a	n/a	Medium	19
[R].SSGGGGGGGGKR.[G]	1xAcetyl [K11(100)]	Q9Y4W6	Q9Y4W6 [107-118]	Q9Y4W6 1xAcetyl [K117(100)]	AFG3-like protein 2 OS=Homo sapiens OX=9606 GN=AFG3L2 PE=1 SV=2	1	975.46	1000	0.588		29371.9	17268.5		n/a	Peak Found	Medium	Medium	19
[K].TCQEKFK.[K]	1xCarbamidomethyl [C2]; 1xAcetyl [K5(100)]	Q9NX40	Q9NX40 [97-103]	Q9NX40 1xAcetyl [K101(100)]	OCIA domain-containing protein 1 OS=Homo sapiens OX=9606 GN=OCIAD1 PE=1 SV=1	1	982.466	0.275	1.083	61542.4	16897.3	18294.1		Medium	Peak Found	Peak Found	Medium	19
[K].AEENEKVDSKVK.[A]	2xAcetyl [K6(100); K12(89.9)]	Q8NHP6	Q8NHP6 [303-314]	Q8NHP6 2xAcetyl [K308(100); K314(89.9)]	Motile sperm domain-containing protein 2 OS=Homo sapiens OX=9606 GN=MOSPD2 PE=1 SV=1	2	1459.73						No Quan Values	n/a	n/a	Medium	Medium	19
[-].MIEDSGKR.[G]	1xAcetyl [N-Term]; 1xAcetyl [K7(100)]	Q9Y4J8	Q9Y4J8 [1-8]	Q9Y4J8 1xAcetyl [N-Term]; 1xAcetyl [K7(100)]	Dystrobrevin alpha OS=Homo sapiens OX=9606 GN=DTNA PE=1 SV=2	1	1019.48	1000	1.18		25816.2	30470.3		n/a	Peak Found	Medium	Medium	19
[K].TLAPWEK.[A]	1xAcetyl [K7(100)]	Q10571	Q10571 [1244-1250]	Q10571 1xAcetyl [K1250(100)]	Transcriptional activator MN1 OS=Homo sapiens OX=9606 GN=MN1 PE=1 SV=3	0	886.467	2.328	0.902	59688.4	138925	125293		Medium	Peak Found	Peak Found	Medium	19
[K].NPSSFEGKGPLSYVKEMTEGKR.[S]	3xAcetyl [K8(100); K15(100); K21(100)]	O75845	O75845 [256-277]	O75845 3xAcetyl [K263(100); K270(100); K276(100)]	Lathosterol oxidase OS=Homo sapiens OX=9606 GN=SC5D PE=1 SV=2	3	2567.24						No Quan Values	n/a	n/a	Medium	Medium	19
[R].ATAFQREELMKMKVK.[D]	2xOxidation [M10; M12]; 1xAcetyl [K]	Q8WZ73	Q8WZ73 [93-107]		E3 ubiquitin-protein ligase rififylin OS=Homo sapiens OX=9606 GN=RFFL PE=1 SV=1	3	1883.97						No Quan Values	n/a	Medium	n/a	Medium	19
[R].KFTWKK.[R]	2xAcetyl [K1(100); K6(94.7)]	P82933	P82933 [390-395]	P82933 2xAcetyl [K390(100); K395(94.7)]	28S ribosomal protein S9, mitochondrial OS=Homo sapiens OX=9606 GN=MRPS9 PE=1 SV=2	2	921.519	1000	0.409		57483.1	23536		n/a	Medium	Peak Found	Medium	19
[K].GVTFNVTTVDTKR.[R]	1xAcetyl [K12(100)]	O00299	O00299 [38-50]	O00299 1xAcetyl [K49(100)]	Chloride intracellular channel protein 1 OS=Homo sapiens OX=9606 GN=CLIC1 PE=1 SV=4	1	1479.78						No Quan Values	Medium	n/a	n/a	Medium	19
[R].GLDALKVTVGVDGTLYK.[L]	2xAcetyl [K6(100); K17(100)]	P52789	P52789 [850-866]	P52789 2xAcetyl [K855(100); K866(100)]	Hexokinase-2 OS=Homo sapiens OX=9606 GN=HK2 PE=1 SV=2	1	1833	1.08	1.084	6566.69	7094.43	7688.32		Peak Found	Peak Found	Medium	Medium	19
[R].SAAETVTKGGIMLPEKSQGKVLQATVVAVGSGSK.[G]	3xAcetyl [K8(100); K16(100); K20(99.9)]	P61604	P61604 [21-54]	P61604 3xAcetyl [K28(100); K36(100); K40(99.9)]	10 kDa heat shock protein, mitochondrial OS=Homo sapiens OX=9606 GN=HSPE1 PE=1 SV=2	3	3454.85						No Quan Values	n/a	n/a	Medium	Medium	19
[K].NNKKTSKNK.[S]	3xAcetyl [K3(100); K4(100); K7(99.6)]	Q09472	Q09472 [1552-1560]	Q09472 3xAcetyl [K1554(100); K1555(100); K1558(99.6)]	Histone acetyltransferase p300 OS=Homo sapiens OX=9606 GN=EP300 PE=1 SV=2	3	1187.64	6.899	0.997	20661.2	142532	142175		Peak Found	Medium	Medium	Medium	19
[K].DNPPNIPSSSSKPK.[S]	1xAcetyl [K]	Q15070	Q15070 [412-425]		Mitochondrial inner membrane protein OXA1L OS=Homo sapiens OX=9606 GN=OXA1L PE=1 SV=3	0	1509.75		1000			57017		n/a	n/a	Medium	Medium	19
[R].SKGQESFKK.[Q]	1xAcetyl [K8(89.7)]	P06748	P06748 [222-230]	P06748 1xAcetyl [K229(89.7)]	Nucleophosmin OS=Homo sapiens OX=9606 GN=NPM1 PE=1 SV=2	2	1080.57	4.405	1.241	21843.8	96218	119372		Peak Found	Medium	Peak Found	Medium	19
[R].TPLLDEEEEENPDKASKFGTR.[V]	2xAcetyl [K14(100); K17(100)]	P23634	P23634 [1181-1201]	P23634 2xAcetyl [K1194(100); K1197(100)]	Plasma membrane calcium-transporting ATPase 4 OS=Homo sapiens OX=9606 GN=ATP2B4 PE=1 SV=2	2	2489.17	1000	0.614		36099.4	22166		n/a	Medium	Peak Found	Medium	19
[R].EEIDHAEYYLYKFR.[H]	1xAcetyl [K12(100)]	Q92552	Q92552 [83-96]	Q92552 1xAcetyl [K94(100)]	28S ribosomal protein S27, mitochondrial OS=Homo sapiens OX=9606 GN=MRPS27 PE=1 SV=3	1	1917.9	0.13	0.001	59869	7788.95			Medium	Peak Found	n/a	Medium	19
[K].ISKFFGK.[E]	1xAcetyl [K3(99.8)]	P34932	P34932 [354-360]	P34932 1xAcetyl [K356(99.8)]	Heat shock 70 kDa protein 4 OS=Homo sapiens OX=9606 GN=HSPA4 PE=1 SV=4	1	868.493	0.001	1000	15875.4		3372.21		Medium	n/a	Peak Found	Medium	19
[K].MVEVDIYESGKHFMKGQPVSDAK.[V]	2xAcetyl [K11(100); K15(99.8)]	Q5VV42	Q5VV42 [474-496]	Q5VV42 2xAcetyl [K484(100); K488(99.8)]	Threonylcarbamoyladenosine tRNA methylthiotransferase OS=Homo sapiens OX=9606 GN=CDKAL1 PE=1 SV=1	2	2679.28	1000	0.909		22205.6	20184		n/a	Medium	Peak Found	Medium	18
[R].TYSSKR.[T]	1xAcetyl [K5(100)]	P35251	P35251 [987-992]	P35251 1xAcetyl [K991(100)]	Replication factor C subunit 1 OS=Homo sapiens OX=9606 GN=RFC1 PE=1 SV=4	1	783.4	0.787	9.513	84473.4	66446.4	632081		Medium	Peak Found	Medium	Medium	18
[K].ETNSLKLEGIKK.[L]	2xAcetyl [K6(100); K11(91.2)]	Q9UPM8	Q9UPM8 [697-708]	Q9UPM8 2xAcetyl [K702(100); K707(91.2)]	AP-4 complex subunit epsilon-1 OS=Homo sapiens OX=9606 GN=AP4E1 PE=1 SV=2	2	1443.81						No Quan Values	n/a	Medium	n/a	Medium	18
[R].SASASHQADIKEAR.[R]	1xAcetyl [K11(100)]	Q14739	Q14739 [97-110]	Q14739 1xAcetyl [K107(100)]	Delta(14)-sterol reductase LBR OS=Homo sapiens OX=9606 GN=LBR PE=1 SV=2	1	1512.74	1000	0.608		24339.7	14789.3		n/a	Medium	Peak Found	Medium	18
[R].HLTGEFEKK.[Y]	1xAcetyl [K8(93.3)]	P62826	P62826 [30-38]	P62826 1xAcetyl [K37(93.3)]	GTP-binding nuclear protein Ran OS=Homo sapiens OX=9606 GN=RAN PE=1 SV=3	1	1130.58	0.001		28548.9				Medium	n/a	n/a	Medium	18
[K].EVAIKQFR.[S]	1xAcetyl [K5(100)]	Q8NHH9	Q8NHH9 [423-430]	Q8NHH9 1xAcetyl [K427(100)]	Atlastin-2 OS=Homo sapiens OX=9606 GN=ATL2 PE=1 SV=2	1	1032.58	0.486	0.917	11529.7	5598.74	5133.42		Medium	Peak Found	Peak Found	Medium	18
[R].YDEMVESMKK.[V]	2xOxidation [M4; M8]; 1xAcetyl [K]	P62258	P62258 [20-29]		14-3-3 protein epsilon OS=Homo sapiens OX=9606 GN=YWHAE PE=1 SV=1	1	1333.57	0.001		43230.5				Medium	n/a	n/a	Medium	18
[R].GILDVQSVQEKR.[K]	1xAcetyl [K11(100)]	Q8NHG7	Q8NHG7 [40-51]	Q8NHG7 1xAcetyl [K50(100)]	Small VCP/p97-interacting protein OS=Homo sapiens OX=9606 GN=SVIP PE=1 SV=1	1	1413.77	1000	0.742		11295.5	8381.92		n/a	Peak Found	Medium	Medium	18
[R].SGSIVELIAGGGSSCSPVLSRKQKGK.[V]	1xCarbamidomethyl [C15]; 3xAcetyl [K22(100); K24(100); K26(100)]	P42858	P42858 [417-442]	P42858 3xAcetyl [K438(100); K440(100); K442(100)]	Huntingtin OS=Homo sapiens OX=9606 GN=HTT PE=1 SV=2	3	2728.43	1.67	1.115	90161.8	150576	167927		Peak Found	Peak Found	Medium	Medium	18
[K].MMIQWNGPK.[T]	1xAcetyl [K9(100)]	O15195	O15195 [171-179]	O15195 1xAcetyl [K179(100)]	Villin-like protein OS=Homo sapiens OX=9606 GN=VILL PE=1 SV=3	0	1146.54	1.012	0.953	26075.2	26376.6	25125.5		Peak Found	Medium	Peak Found	Medium	18
[K].KAEGAQNQGKK.[VGA]	1xAcetyl [K10(99)]	Q9P2E9	Q9P2E9 [261-271]; [311-321]; [331-341]; [351-361]; [371-381]; [401-411]; [421-431]; [441-451]; [461-471]; [481-491]	Q9P2E9 1xAcetyl [K270(99)]; 1xAcetyl [K320(99)]; 1xAcetyl [K340(99)]; 1xAcetyl [K360(99)]; 1xAcetyl [K380(99)]; 1xAcetyl [K410(99)]; 1xAcetyl [K430(99)]; 1xAcetyl [K450(99)]; 1xAcetyl [K470(99)]; 1xAcetyl [K490(99)]	Ribosome-binding protein 1 OS=Homo sapiens OX=9606 GN=RRBP1 PE=1 SV=5	2	1200.63	1000	0.764		206351	157616		n/a	Peak Found	Medium	Medium	18
[K].VKETQEDKLEGGAAKR.[E]	2xAcetyl [K2(100); K15(100)]	O43491	O43491 [177-192]	O43491 2xAcetyl [K178(100); K191(100)]	Band 4.1-like protein 2 OS=Homo sapiens OX=9606 GN=EPB41L2 PE=1 SV=1	3	1842.96	1000	0.77		46339.2	35666.6		n/a	Medium	Peak Found	Medium	18
[R].KNVEAMSGMEGRKK.[M]	1xOxidation [M9]; 2xAcetyl [K13(99.7); K14(99.7)]	P19237	P19237 [163-176]	P19237 2xAcetyl [K175(99.7); K176(99.7)]	Troponin I, slow skeletal muscle OS=Homo sapiens OX=9606 GN=TNNI1 PE=1 SV=3	3	1664.81	1.447	0.343	143398	207445	71149.6		Peak Found	Medium	Peak Found	Medium	18
[R].YSGAYGASVSDEELKR.[R]	1xAcetyl [K15(100)]	Q9NX63	Q9NX63 [49-64]	Q9NX63 1xAcetyl [K63(100)]	MICOS complex subunit MIC19 OS=Homo sapiens OX=9606 GN=CHCHD3 PE=1 SV=1	1	1773.83	0.001		43315.9				Medium	n/a	n/a	Medium	18
[K].LPKPVQDLIKMIFDVESMK.[K]	1xOxidation [M18]; 3xAcetyl [K3(100); K10(100); K19(100)]	P09874	P09874 [665-683]	P09874 3xAcetyl [K667(100); K674(100); K683(100)]	Poly [ADP-ribose] polymerase 1 OS=Homo sapiens OX=9606 GN=PARP1 PE=1 SV=4	1	2373.24						No Quan Values	n/a	Medium	n/a	Medium	18
[R].FNEFMTSKPK.[I]	1xAcetyl [K8(92.1)]	Q96RU3	Q96RU3 [371-380]	Q96RU3 1xAcetyl [K378(92.1)]	Formin-binding protein 1 OS=Homo sapiens OX=9606 GN=FNBP1 PE=1 SV=2	0	1270.61						No Quan Values	n/a	Medium	n/a	Medium	18
[M].EQPTSSINGEKRK.[S]	1xAcetyl [N-Term]; 2xAcetyl [K11(100); K13(100)]	Q5VSR9	Q5VSR9 [2-14]	Q5VSR9 1xAcetyl [N-Term]; 2xAcetyl [K12(100); K14(100)]	Sperm protein associated with the nucleus on the X chromosome N1 OS=Homo sapiens OX=9606 GN=SPANXN1 PE=3 SV=1	2	1599.8	1000	0.743		6.27368e+06	4.6614e+06		n/a	Medium	Peak Found	Medium	18
[K].ITQDIFQQLLKR.[G]	1xAcetyl [K11(100)]	P56192	P56192 [365-376]	P56192 1xAcetyl [K375(100)]	Methionine--tRNA ligase, cytoplasmic OS=Homo sapiens OX=9606 GN=MARS1 PE=1 SV=2	1	1544.88	0.001		6067.05				Medium	n/a	n/a	Medium	18
[K].IENHEGVKR.[F]	1xAcetyl [K8(100)]	P30613	P30613 [314-322]	P30613 1xAcetyl [K321(100)]	Pyruvate kinase PKLR OS=Homo sapiens OX=9606 GN=PKLR PE=1 SV=2	1	1123.59		1000			17780		n/a	n/a	Medium	Medium	18
[R].KTGKEMLDYKR.[K]	1xOxidation [M6]; 2xAcetyl [K4(89.5); K10(100)]	Q92575	Q92575 [230-240]	Q92575 2xAcetyl [K233(89.5); K239(100)]	UBX domain-containing protein 4 OS=Homo sapiens OX=9606 GN=UBXN4 PE=1 SV=2	3	1468.75	1000	0.721		42580	30691.5		n/a	Medium	Peak Found	Medium	18
[R].TADGIVSHLKK.[Q]	1xAcetyl [K]	P30101	P30101 [120-130]		Protein disulfide-isomerase A3 OS=Homo sapiens OX=9606 GN=PDIA3 PE=1 SV=4	1	1210.68	0.001		50695.9				Medium	n/a	n/a	Medium	18
[R].KKSGPKGAPAAEPGK.[R]	3xAcetyl [K1(100); K2(100); K6(100)]	Q70UQ0	Q70UQ0 [8-22]	Q70UQ0 3xAcetyl [K8(100); K9(100); K13(100)]	Inhibitor of nuclear factor kappa-B kinase-interacting protein OS=Homo sapiens OX=9606 GN=IKBIP PE=1 SV=1	3	1548.84	1000	0.001		20890.9			n/a	Medium	Medium	Medium	18
[KR].LLKALK.[GTE]	1xAcetyl [K6(89.6)]	P09848	P09848 [116-121]	P09848 1xAcetyl [K121(89.6)]	Lactase-phlorizin hydrolase OS=Homo sapiens OX=9606 GN=LCT PE=1 SV=3	1	727.508	0.799	1.965	4848.79	3873.81	7613.25		Peak Found	Peak Found	Medium	Medium	18
[R].SSGFISELPSEEGKK.[L]	1xAcetyl [K15(87.4)]	Q5VZK9	Q5VZK9 [967-981]	Q5VZK9 1xAcetyl [K981(87.4)]	F-actin-uncapping protein LRRC16A OS=Homo sapiens OX=9606 GN=CARMIL1 PE=1 SV=1	1	1636.81	1000	0.857		25781	22106.4		n/a	Medium	Medium	Medium	18
[R].RSLSSSKPHLKPALGMNGAKAR.[S]	1xOxidation [M16]; 1xAcetyl [K11(95.2)]	O14513	O14513 [1253-1274]	O14513 1xAcetyl [K1263(95.2)]	Nck-associated protein 5 OS=Homo sapiens OX=9606 GN=NCKAP5 PE=1 SV=2	2	2364.29						No Quan Values	n/a	Medium	n/a	Medium	18
[K].AEEYEKMSLEQAK.[A]	1xOxidation [M7]; 1xAcetyl [K13(88.5)]	O43148	O43148 [7-19]	O43148 1xAcetyl [K19(88.5)]	mRNA cap guanine-N7 methyltransferase OS=Homo sapiens OX=9606 GN=RNMT PE=1 SV=1	1	1613.74	0.603	2.387	27899.1	16825.2	40168		Peak Found	Medium	Peak Found	Medium	18
[K].TVKGGISETR.[I]	1xAcetyl [K3(100)]	P11171; O43491; Q9Y2J2	P11171 [806-815]; O43491 [944-953]; Q9Y2J2 [1025-1034]	P11171 1xAcetyl [K808(100)]; O43491 1xAcetyl [K946(100)]; Q9Y2J2 1xAcetyl [K1027(100)]	Protein 4.1 OS=Homo sapiens OX=9606 GN=EPB41 PE=1 SV=4 Band 4.1-like protein 2 OS=Homo sapiens OX=9606 GN=EPB41L2 PE=1 SV=1 Band 4.1-like protein 3 OS=Homo sapiens OX=9606 GN=EPB41L3 PE=1 SV=2	1	1089.59	1000	0.843		34733.6	29297.1	Shared	n/a	Medium	Peak Found	Medium	18
[K].ATGDWKGLR.[I]	1xAcetyl [K6(100)]	P30050	P30050 [49-57]	P30050 1xAcetyl [K54(100)]	60S ribosomal protein L12 OS=Homo sapiens OX=9606 GN=RPL12 PE=1 SV=1	1	1045.54	0.001		25700.3				Medium	n/a	n/a	Medium	18
[K].VFYYKMK.[G]	1xAcetyl [K5(92.9)]	P62258	P62258 [119-125]	P62258 1xAcetyl [K123(92.9)]	14-3-3 protein epsilon OS=Homo sapiens OX=9606 GN=YWHAE PE=1 SV=1	1	1020.52	0.086	1.489	31098.3	2662.33	3964.9		Medium	Peak Found	Peak Found	Medium	18
[R].GFPALSQKMSPFKR.[Q]	2xAcetyl [K8(100); K13(100)]	P49757	P49757 [279-292]	P49757 2xAcetyl [K286(100); K291(100)]	Protein numb homolog OS=Homo sapiens OX=9606 GN=NUMB PE=1 SV=2	2	1677.88	1000	0.853		14272.1	12175.8		n/a	Peak Found	Medium	Medium	18
[K].SPVLDTKPK.[E]	1xAcetyl [K]	Q96S66	Q96S66 [464-472]		Chloride channel CLIC-like protein 1 OS=Homo sapiens OX=9606 GN=CLCC1 PE=1 SV=1	0	1026.58	0.001	1000	16136.6		10910.3		Peak Found	n/a	Medium	Medium	18
[K].TVTAMDVVYALKR.[Q]	1xAcetyl [K12(100)]	P62805	P62805 [81-93]	P62805 1xAcetyl [K92(100)]	Histone H4 OS=Homo sapiens OX=9606 GN=H4C1 PE=1 SV=2	1	1508.81	0.186	0.717	61470.7	11406.7	8175.76		Medium	Peak Found	Peak Found	Medium	18
[R].KQKQHGK.[A]	3xAcetyl [K1(100); K3(100); K7(100)]	Q8IZC7	Q8IZC7 [142-148]	Q8IZC7 3xAcetyl [K142(100); K144(100); K148(100)]	Zinc finger protein 101 OS=Homo sapiens OX=9606 GN=ZNF101 PE=1 SV=1	2	979.532	0.952	0.001	3595.07	3420.76			Peak Found	Medium	n/a	Medium	18
[K].HNEETGDNVGPLIIKK.[K]	1xAcetyl [K]	Q9NZ45	Q9NZ45 [90-105]		CDGSH iron-sulfur domain-containing protein 1 OS=Homo sapiens OX=9606 GN=CISD1 PE=1 SV=1	1	1805.94	3.613	0.944	12939.9	46747	44122		Peak Found	Medium	Peak Found	Medium	18
[K].SFFKGLVEAVESTLQTPLDIRLK.[E]	1xAcetyl [K23(99)]	Q14142	Q14142 [210-232]	Q14142 1xAcetyl [K232(99)]	Tripartite motif-containing protein 14 OS=Homo sapiens OX=9606 GN=TRIM14 PE=1 SV=2	2	2633.45						No Quan Values	n/a	n/a	Medium	Medium	18
[K].GSLADVVDTLKQK.[K]	2xAcetyl [K11(100); K13(100)]	P35712	P35712 [125-137]	P35712 2xAcetyl [K135(100); K137(100)]	Transcription factor SOX-6 OS=Homo sapiens OX=9606 GN=SOX6 PE=1 SV=3	1	1457.78	1000	0.779		104583	81452		n/a	Peak Found	Medium	Medium	18
[K].DVFRDPALKR.[K]	1xAcetyl [K9(100)]	P61353	P61353 [99-108]	P61353 1xAcetyl [K107(100)]	60S ribosomal protein L27 OS=Homo sapiens OX=9606 GN=RPL27 PE=1 SV=2	2	1258.69	0.062	0.978	92937.1	5792.32	5666.93		Medium	Peak Found	Peak Found	Medium	18
[K].LQDVADSFKK.[I]	1xAcetyl [K9(91.8)]	P49792; O14715	P49792 [2425-2434]; O14715 [1449-1458]	P49792 1xAcetyl [K2433(91.8)]; O14715 1xAcetyl [K1457(91.8)]	E3 SUMO-protein ligase RanBP2 OS=Homo sapiens OX=9606 GN=RANBP2 PE=1 SV=2 RANBP2-like and GRIP domain-containing protein 8 OS=Homo sapiens OX=9606 GN=RGPD8 PE=1 SV=2	1	1192.62	0.001		19197.6			Shared	Medium	n/a	n/a	Medium	18
[K].GCVVGTKK.[R]	1xCarbamidomethyl [C2]; 1xAcetyl [K]	P39023	P39023 [335-342]		60S ribosomal protein L3 OS=Homo sapiens OX=9606 GN=RPL3 PE=1 SV=2	1	890.476	0.001		17520.8				Medium	n/a	n/a	Medium	18
[R].SSLSSFQTSCKFSGNHMSIYSGLTSK.[V]	1xCarbamidomethyl [C10]; 1xOxidation [M17]; 2xAcetyl [K11(100); K26(100)]	Q6ZUT3	Q6ZUT3 [441-466]	Q6ZUT3 2xAcetyl [K451(100); K466(100)]	FERM domain-containing protein 7 OS=Homo sapiens OX=9606 GN=FRMD7 PE=1 SV=1	1	2941.33	1000	0.001		9272			n/a	Medium	n/a	Medium	18
[R].SERAFK.[L]	1xAcetyl [K6(100)]	P49354	P49354 [113-118]	P49354 1xAcetyl [K118(100)]	Protein farnesyltransferase/geranylgeranyltransferase type-1 subunit alpha OS=Homo sapiens OX=9606 GN=FNTA PE=1 SV=1	1	779.405						No Quan Values	Medium	n/a	n/a	Medium	18
[K].NQIGDK.[E]	1xAcetyl [K6(100)]	P11021	P11021 [574-579]	P11021 1xAcetyl [K579(100)]	Endoplasmic reticulum chaperone BiP OS=Homo sapiens OX=9606 GN=HSPA5 PE=1 SV=2	0	716.357	8.411	0.001	3163.24	26606.3			Peak Found	Medium	n/a	Medium	18
[K].WLKVKR.[S]	2xAcetyl [K3(100); K5(100)]	Q14940	Q14940 [455-460]	Q14940 2xAcetyl [K457(100); K459(100)]	Sodium/hydrogen exchanger 5 OS=Homo sapiens OX=9606 GN=SLC9A5 PE=1 SV=2	2	913.562	1.51	5.252	4440.31	6704.27	35214.1		Peak Found	Peak Found	Medium	Medium	18
[R].SGSSGGQQPSGMKEGVKR.[Y]	1xOxidation [M12]; 2xAcetyl [K13(100); K17(100)]	Q9BRQ6	Q9BRQ6 [72-89]	Q9BRQ6 2xAcetyl [K84(100); K88(100)]	MICOS complex subunit MIC25 OS=Homo sapiens OX=9606 GN=CHCHD6 PE=1 SV=1	2	1876.88	1000	0.901		174767	157443		n/a	Medium	Medium	Medium	18
[K].GNTPATGTTQGKK.[A]	1xAcetyl [K]	Q9P2E9	Q9P2E9 [189-201]		Ribosome-binding protein 1 OS=Homo sapiens OX=9606 GN=RRBP1 PE=1 SV=5	1	1302.66	1000	1.205		64322.9	77515.2		n/a	Peak Found	Medium	Medium	18
[K].SFYWARK.[T]	1xAcetyl [K7(100)]	Q14534	Q14534 [453-459]	Q14534 1xAcetyl [K459(100)]	Squalene monooxygenase OS=Homo sapiens OX=9606 GN=SQLE PE=1 SV=3	1	999.505	4.776	0.946	33372.4	159373	150765		Medium	Peak Found	Peak Found	Medium	18
[K].EVSTYIKK.[I]	1xAcetyl [K]	P68104	P68104 [173-180]		Elongation factor 1-alpha 1 OS=Homo sapiens OX=9606 GN=EEF1A1 PE=1 SV=1	1	1009.56	0.001		56745.5				Medium	n/a	n/a	Medium	18
[K].FESPKFNHNLLPSETAHKPDLSSKTPTSPKTLVK.[S]	4xAcetyl [K18(89.4); K24(93.3); K30(96.3); K34(96.3)]	Q07157	Q07157 [1543-1576]	Q07157 4xAcetyl [K1560(89.4); K1566(93.3); K1572(96.3); K1576(96.3)]	Tight junction protein ZO-1 OS=Homo sapiens OX=9606 GN=TJP1 PE=1 SV=3	3	3944.04		1000			51368.5		n/a	n/a	Medium	Medium	18
[R].SIVLNEYKR.[C]	1xAcetyl [K8(100)]	Q8TCS8	Q8TCS8 [350-358]	Q8TCS8 1xAcetyl [K357(100)]	Polyribonucleotide nucleotidyltransferase 1, mitochondrial OS=Homo sapiens OX=9606 GN=PNPT1 PE=1 SV=2	1	1163.64	0.15	0.001	75986.8	11397.8			Medium	Peak Found	n/a	Medium	18
[K].NLMALKK.[F]	1xAcetyl [K7(96.1)]	P50897	P50897 [218-224]	P50897 1xAcetyl [K224(96.1)]	Palmitoyl-protein thioesterase 1 OS=Homo sapiens OX=9606 GN=PPT1 PE=1 SV=1	1	859.507	0.001		21433.2				Medium	n/a	n/a	Medium	18
[R].KAEGAQNQAKK.[V]	1xAcetyl [K10(88.3)]	Q9P2E9	Q9P2E9 [291-301]	Q9P2E9 1xAcetyl [K300(88.3)]	Ribosome-binding protein 1 OS=Homo sapiens OX=9606 GN=RRBP1 PE=1 SV=5	2	1214.65	1000	0.797		31125.8	24807		n/a	Medium	Peak Found	Medium	18
[K].VLQFKNKKLAER.[L]	1xAcetyl [K5(76)]	O75150	O75150 [51-62]	O75150 1xAcetyl [K55(76)]	E3 ubiquitin-protein ligase BRE1B OS=Homo sapiens OX=9606 GN=RNF40 PE=1 SV=5	3	1515.9	0.9	0.231	22576.9	20325	4689.62		Peak Found	Medium	Peak Found	Medium	18
[K].GEKFVMQEEFSR.[D]	1xOxidation [M6]; 1xAcetyl [K3(100)]	P30101	P30101 [333-344]	P30101 1xAcetyl [K335(100)]	Protein disulfide-isomerase A3 OS=Homo sapiens OX=9606 GN=PDIA3 PE=1 SV=4	1	1544.7						No Quan Values	Medium	n/a	n/a	Medium	18
[R].MKILKPASAHSPTQVRSRGK.[S]	1xOxidation [M1]; 1xAcetyl [K]	Q86V25	Q86V25 [292-311]		Tubulinyl-Tyr carboxypeptidase 2 OS=Homo sapiens OX=9606 GN=VASH2 PE=1 SV=2	3	2250.25	1000	1.131		5692.33	6436.39		n/a	Peak Found	Medium	Medium	18
[K].NGGDQGKR.[H]	1xAcetyl [K7(100)]	Q8NEN0	Q8NEN0 [222-229]	Q8NEN0 1xAcetyl [K228(100)]	Armadillo repeat-containing protein 2 OS=Homo sapiens OX=9606 GN=ARMC2 PE=1 SV=4	1	873.417	1000	0.001		14391.3			n/a	Medium	n/a	Medium	18
[K].DLKHYKQAADK.[A]	1xAcetyl [K3(85.5)]	Q8N0X2	Q8N0X2 [170-180]	Q8N0X2 1xAcetyl [K172(85.5)]	Sperm-associated antigen 16 protein OS=Homo sapiens OX=9606 GN=SPAG16 PE=1 SV=2	2	1358.71	0.276	2.657	49947.5	13780.1	36618.7		Medium	Peak Found	Peak Found	Medium	18
[R].VMDGKR.[I]	1xOxidation [M2]; 1xAcetyl [K5(100)]	O15037	O15037 [514-519]	O15037 1xAcetyl [K518(100)]	Protein KHNYN OS=Homo sapiens OX=9606 GN=KHNYN PE=1 SV=3	1	763.377	1000	1.027		28599.1	29373.2		n/a	Medium	Medium	Medium	18
[R].ISKFYPIPSLHSTGS.[-]	1xAcetyl [K3(100)]	Q9H2G2	Q9H2G2 [1221-1235]	Q9H2G2 1xAcetyl [K1223(100)]	STE20-like serine/threonine-protein kinase OS=Homo sapiens OX=9606 GN=SLK PE=1 SV=1	1	1675.87	1000	0.001		35040.5			n/a	Medium	n/a	Medium	18
[K].YHHVGKLLK.[E]	1xAcetyl [K6(99.9)]	O00264	O00264 [164-172]	O00264 1xAcetyl [K169(99.9)]	Membrane-associated progesterone receptor component 1 OS=Homo sapiens OX=9606 GN=PGRMC1 PE=1 SV=3	1	1136.66	11.557	1.247	4772.08	55150.2	68774.2		Peak Found	Medium	Peak Found	Medium	18
[R].ALEPLK.[A]	1xAcetyl [K6(100)]	Q2TAA8	Q2TAA8 [115-120]	Q2TAA8 1xAcetyl [K120(100)]	Translin-associated factor X-interacting protein 1 OS=Homo sapiens OX=9606 GN=TSNAXIP1 PE=1 SV=1	0	712.424	1000	0.001		31209.6			n/a	Medium	n/a	Medium	18
[R].DSAQSPKLFTHKR.[T]	2xAcetyl [K7(100); K12(100)]	Q9BXF6	Q9BXF6 [292-304]	Q9BXF6 2xAcetyl [K298(100); K303(100)]	Rab11 family-interacting protein 5 OS=Homo sapiens OX=9606 GN=RAB11FIP5 PE=1 SV=1	2	1598.83	1000	0.689		50136.6	34562		n/a	Medium	Medium	Medium	18
[R].VENGSGPK.[E]	1xAcetyl [K8(100)]	P98160	P98160 [2119-2126]	P98160 1xAcetyl [K2126(100)]	Basement membrane-specific heparan sulfate proteoglycan core protein OS=Homo sapiens OX=9606 GN=HSPG2 PE=1 SV=4	0	829.405		1000			4821.69		n/a	n/a	Medium	Medium	18
[R].NLDPMPSEGKK.[G]	1xOxidation [M5]; 1xAcetyl [K11(94.3)]	O43826	O43826 [198-208]	O43826 1xAcetyl [K208(94.3)]	Glucose-6-phosphate exchanger SLC37A4 OS=Homo sapiens OX=9606 GN=SLC37A4 PE=1 SV=1	1	1273.61	1000	1.066		211070	225040		n/a	Medium	Medium	Medium	18
[K].VTGTLETKYK.[W]	1xAcetyl [K8(92.5)]	P45880	P45880 [65-74]	P45880 1xAcetyl [K72(92.5)]	Voltage-dependent anion-selective channel protein 2 OS=Homo sapiens OX=9606 GN=VDAC2 PE=1 SV=2	1	1181.64	0.001		34302.1				Medium	n/a	n/a	Medium	18
[K].VPANPASVSTVPSKLPTSSKPPGAVPSNALTNPAPSKLPINSTR.[A]	2xAcetyl [K37(99.9); K]	Q7Z434	Q7Z434 [312-355]	Q7Z434 2xAcetyl [K348(99.9); K]	Mitochondrial antiviral-signaling protein OS=Homo sapiens OX=9606 GN=MAVS PE=1 SV=2	2	4431.39	1000	0.647		175178	113344		n/a	Medium	Peak Found	Medium	18
[R].IFSKLCLNIR.[L]	1xCarbamidomethyl [C6]; 1xAcetyl [K4(100)]	Q9BSH4	Q9BSH4 [80-89]	Q9BSH4 1xAcetyl [K83(100)]	Translational activator of cytochrome c oxidase 1 OS=Homo sapiens OX=9606 GN=TACO1 PE=1 SV=1	1	1305.73	1000	0.449		11899.4	5341.37		n/a	Medium	Peak Found	Medium	18
[R].VRFLSFMGVGKDVHTFAFIMDTGNQR.[F]	1xOxidation [M7]; 1xAcetyl [K11(100)]	Q92870	Q92870 [654-679]	Q92870 1xAcetyl [K664(100)]	Amyloid beta precursor protein binding family B member 2 OS=Homo sapiens OX=9606 GN=APBB2 PE=1 SV=3	2	3031.49						No Quan Values	Medium	n/a	n/a	Medium	18
[R].ILSGVVTKMK.[M]	1xOxidation [M9]; 1xAcetyl [K]	P62280	P62280 [72-81]		40S ribosomal protein S11 OS=Homo sapiens OX=9606 GN=RPS11 PE=1 SV=3	1	1133.66	0.001		18129.9				Medium	n/a	n/a	Medium	18
[K].ETSESQDSEKENTKK.[D]	1xAcetyl [K]	Q92665	Q92665 [83-97]		28S ribosomal protein S31, mitochondrial OS=Homo sapiens OX=9606 GN=MRPS31 PE=1 SV=3	2	1781.8	1000	0.001		20306.9			n/a	Medium	n/a	Medium	18
[K].MKAPEKKPLVKR.[E]	1xOxidation [M1]; 2xAcetyl [K6(99.4); K11(100)]	P26232	P26232 [908-919]	P26232 2xAcetyl [K913(99.4); K918(100)]	Catenin alpha-2 OS=Homo sapiens OX=9606 GN=CTNNA2 PE=1 SV=5	3	1524.89	1000	0.701		119357	83692.5		n/a	Medium	Peak Found	Medium	18
[K].DLGPNAVPAHCK.[V]	1xCarbamidomethyl [C11]; 1xAcetyl [K12(100)]	Q9P2E7	Q9P2E7 [332-343]	Q9P2E7 1xAcetyl [K343(100)]	Protocadherin-10 OS=Homo sapiens OX=9606 GN=PCDH10 PE=1 SV=2	0	1320.64	1.036	0.821	120379	124658	102302		Peak Found	Medium	Peak Found	Medium	18
[K].GKAESGKEEDKK.[S]	2xAcetyl [K2(100); K]	Q99442	Q99442 [113-124]	Q99442 2xAcetyl [K114(100); K]	Translocation protein SEC62 OS=Homo sapiens OX=9606 GN=SEC62 PE=1 SV=1	3	1389.69	1000	0.922		78785.5	72605.9		n/a	Medium	Medium	Medium	18
[K].ESLKFGR.[T]	1xAcetyl [K4(100)]	Q641Q2	Q641Q2 [751-757]	Q641Q2 1xAcetyl [K754(100)]	WASH complex subunit 2A OS=Homo sapiens OX=9606 GN=WASHC2A PE=1 SV=3	1	878.473						No Quan Values	n/a	Medium	n/a	Medium	18
[K].SILEALGPWMNSGK.[A]	1xAcetyl [K14(100)]	Q68CQ1	Q68CQ1 [562-575]	Q68CQ1 1xAcetyl [K575(100)]	Maestro heat-like repeat-containing protein family member 7 OS=Homo sapiens OX=9606 GN=MROH7 PE=2 SV=4	0	1544.78	1000	1.628		53042.4	86368		n/a	Peak Found	Medium	Medium	18
[K].TQEELKELLNKMVNLKEK.[I]	1xOxidation [M12]; 2xAcetyl [K16(100); K18(100)]	O60341	O60341 [437-454]	O60341 2xAcetyl [K452(100); K454(100)]	Lysine-specific histone demethylase 1A OS=Homo sapiens OX=9606 GN=KDM1A PE=1 SV=2	3	2287.22		1000			31295.9		n/a	n/a	Medium	Medium	18
[K].ELTLLGKPK.[R]	1xAcetyl [K7(99.9)]	Q00059	Q00059 [148-156]	Q00059 1xAcetyl [K154(99.9)]	Transcription factor A, mitochondrial OS=Homo sapiens OX=9606 GN=TFAM PE=1 SV=1	0	1040.64	1000	0.908		15281.8	13882.4		n/a	Medium	Peak Found	Medium	18
[R].APTTMKKFEDSEK.[A]	1xOxidation [M5]; 2xAcetyl [K6(100); K7(100)]	P08240	P08240 [132-144]	P08240 2xAcetyl [K137(100); K138(100)]	Signal recognition particle receptor subunit alpha OS=Homo sapiens OX=9606 GN=SRPRA PE=1 SV=2	2	1611.76	1000	0.944		56990.9	53773.7		n/a	Medium	Peak Found	Medium	18
[K].ECMAGTSGSEEVKVLEHK.[L]	1xCarbamidomethyl [C2]; 1xAcetyl [K13(88.5)]	Q86UP2	Q86UP2 [1104-1121]	Q86UP2 1xAcetyl [K1116(88.5)]	Kinectin OS=Homo sapiens OX=9606 GN=KTN1 PE=1 SV=1	1	2032.93	1000	0.693		14906.5	10324.5		n/a	Peak Found	Medium	Medium	18
[K].KMNAMLDKMPQDARK.[I]	1xOxidation [M5]; 1xAcetyl [K1(100)]	Q9BX26	Q9BX26 [175-189]	Q9BX26 1xAcetyl [K175(100)]	Synaptonemal complex protein 2 OS=Homo sapiens OX=9606 GN=SYCP2 PE=2 SV=2	3	1834.9	1.269	4.153	10160.5	12889.6	53525.5		Peak Found	Peak Found	Medium	Medium	18
[R].KGPPQR.[W]	1xAcetyl [K1(100)]	P61583	P61583 [9-14]	P61583 1xAcetyl [K9(100)]	Endogenous retrovirus group K member 5 Np9 protein OS=Homo sapiens OX=9606 GN=ERVK-5 PE=3 SV=1	1	724.41	2.234	0.959	2.21747e+06	4953460	4.75217e+06		Medium	Medium	Medium	Medium	17
[K].SYECRLKGQGATFVETDSPFTAAALAEEPLVK.[E]	1xCarbamidomethyl [C4]; 1xAcetyl [K7(99.9)]	Q9C0G0	Q9C0G0 [1815-1846]	Q9C0G0 1xAcetyl [K1821(99.9)]	Zinc finger protein 407 OS=Homo sapiens OX=9606 GN=ZNF407 PE=1 SV=2	2	3527.74						No Quan Values	n/a	n/a	Medium	Medium	17
[R].IWLKAGLKEAPEGWQTPK.[I]	2xAcetyl [K4(100); K8(100)]	Q9NWT8	Q9NWT8 [176-193]	Q9NWT8 2xAcetyl [K179(100); K183(100)]	Aurora kinase A-interacting protein OS=Homo sapiens OX=9606 GN=AURKAIP1 PE=1 SV=1	2	2136.15	1000	0.533		12330.9	6569.13		n/a	Medium	Peak Found	Medium	17
[K].GDSEHKRK.[K]	1xAcetyl [K8(92.5)]	P35579	P35579 [1241-1248]	P35579 1xAcetyl [K1248(92.5)]	Myosin-9 OS=Homo sapiens OX=9606 GN=MYH9 PE=1 SV=4	2	998.501	1.484	0.913	107429	159430	145525		Peak Found	Medium	Peak Found	Medium	17
[R].VFVSPLAKK.[L]	1xAcetyl [K]	P10515	P10515 [355-363]		Dihydrolipoyllysine-residue acetyltransferase component of pyruvate dehydrogenase complex, mitochondrial OS=Homo sapiens OX=9606 GN=DLAT PE=1 SV=3	1	1030.63	1000	0.564		31767.3	17908.2		n/a	Medium	Peak Found	Medium	17
[R].LNVIRK.[L]	1xAcetyl [K6(100)]	O60346	O60346 [816-821]	O60346 1xAcetyl [K821(100)]	PH domain leucine-rich repeat-containing protein phosphatase 1 OS=Homo sapiens OX=9606 GN=PHLPP1 PE=1 SV=3	1	784.504	1.063	3.763	1635.88	1738.17	6541.27		Peak Found	Peak Found	Medium	Medium	17
[R].EDPNLVPSISNKR.[I]	1xAcetyl [K12(100)]	P10606	P10606 [75-87]	P10606 1xAcetyl [K86(100)]	Cytochrome c oxidase subunit 5B, mitochondrial OS=Homo sapiens OX=9606 GN=COX5B PE=1 SV=2	1	1510.79	1.927	0.453	35461.9	68347.2	30933.2		Peak Found	Medium	Peak Found	Medium	17
[R].TLAEACMKR.[-]	1xCarbamidomethyl [C6]; 1xAcetyl [K8(100)]	Q02487	Q02487 [893-901]	Q02487 1xAcetyl [K900(100)]	Desmocollin-2 OS=Homo sapiens OX=9606 GN=DSC2 PE=1 SV=1	1	1121.54						No Quan Values	n/a	n/a	Medium	Medium	17
[R].AKGKPNSAKK.[R]	1xAcetyl [K]	P23497	P23497 [838-847]		Nuclear autoantigen Sp-100 OS=Homo sapiens OX=9606 GN=SP100 PE=1 SV=3	2	1070.63	0.976	0.607	4923.93	4806.59	2916.05		Peak Found	Medium	Peak Found	Medium	17
[K].WMLKTGMKNNATK.[Q]	1xOxidation [M7]; 2xAcetyl [K8(82.6); K13(82.6)]	Q969S3	Q969S3 [455-467]	Q969S3 2xAcetyl [K462(82.6); K467(82.6)]	Zinc finger protein 622 OS=Homo sapiens OX=9606 GN=ZNF622 PE=1 SV=1	2	1622.8						No Quan Values	n/a	n/a	Medium	Medium	17
[K].KVEGAQNQGKK.[A]	2xAcetyl [K1(100); K]	Q9P2E9	Q9P2E9 [301-311]; [391-401]; [471-481]	Q9P2E9 2xAcetyl [K301(100); K]; 2xAcetyl [K391(100); K]; 2xAcetyl [K471(100); K]	Ribosome-binding protein 1 OS=Homo sapiens OX=9606 GN=RRBP1 PE=1 SV=5	2	1270.67		1000			20338.3		n/a	Medium	Medium	Medium	17
[K].EELINFKR.[K]	1xAcetyl [K7(100)]	Q9Y5X3	Q9Y5X3 [359-366]	Q9Y5X3 1xAcetyl [K365(100)]	Sorting nexin-5 OS=Homo sapiens OX=9606 GN=SNX5 PE=1 SV=1	1	1090.59	0.001		22470.1				Medium	n/a	n/a	Medium	17
[K].GAPTPKR.[I]	1xAcetyl [K6(100)]	Q9NWT6	Q9NWT6 [299-305]	Q9NWT6 1xAcetyl [K304(100)]	Hypoxia-inducible factor 1-alpha inhibitor OS=Homo sapiens OX=9606 GN=HIF1AN PE=1 SV=2	1	768.436	1.171	0.994	18908.9	22143.2	22006.2		Medium	Medium	Peak Found	Medium	17
[R].APTTMKKFEDSEK.[A]	2xAcetyl [K6(100); K7(100)]	P08240	P08240 [132-144]	P08240 2xAcetyl [K137(100); K138(100)]	Signal recognition particle receptor subunit alpha OS=Homo sapiens OX=9606 GN=SRPRA PE=1 SV=2	2	1595.76	1000	0.82		116298	95408.8		n/a	Peak Found	Medium	Medium	17
[K].DLDKELDEYMHGGKK.[M]	1xAcetyl [K]	Q9H814	Q9H814 [170-184]		Phosphorylated adapter RNA export protein OS=Homo sapiens OX=9606 GN=PHAX PE=1 SV=1	2	1819.85						No Quan Values	n/a	Medium	Medium	Medium	17
[M].KSAASSRGGGGGGR.[G]	1xAcetyl [K1(100)]; 1xAcetyl [N-Term]	A6NHQ2	A6NHQ2 [2-15]	A6NHQ2 1xAcetyl [K2(100)]; 1xAcetyl [N-Term]	rRNA/tRNA 2'-O-methyltransferase fibrillarin-like protein 1 OS=Homo sapiens OX=9606 GN=FBLL1 PE=3 SV=2	2	1246.62	1.413	1.018	6259.4	8845.36	9003.27		Peak Found	Medium	Peak Found	Medium	17
[K].STGDVPHTSVTGDSGSGKPFK.[I]	1xAcetyl [K21(96.5)]	P40818	P40818 [584-604]	P40818 1xAcetyl [K604(96.5)]	Ubiquitin carboxyl-terminal hydrolase 8 OS=Homo sapiens OX=9606 GN=USP8 PE=1 SV=1	0	2103	1000	0.951		21509.9	20446.5		n/a	Medium	Medium	Medium	17
[R].EYTINIHKR.[I]	1xAcetyl [K8(100)]	P62899	P62899 [24-32]	P62899 1xAcetyl [K31(100)]	60S ribosomal protein L31 OS=Homo sapiens OX=9606 GN=RPL31 PE=1 SV=1	1	1215.65	0.001		27632.9				Medium	n/a	n/a	Medium	17
[K].SRDHSDAAK.[K]	1xAcetyl [K9(100)]	Q9UK58	Q9UK58 [478-486]	Q9UK58 1xAcetyl [K486(100)]	Cyclin-L1 OS=Homo sapiens OX=9606 GN=CCNL1 PE=1 SV=1	1	1028.48	4.37	0.795	12854.6	56174.2	44663.2		Peak Found	Medium	Peak Found	Medium	17
[K].GKPEAAK.[K]	1xAcetyl [K7(100)]	B2RPK0	B2RPK0 [166-172]	B2RPK0 1xAcetyl [K172(100)]	Putative high mobility group protein B1-like 1 OS=Homo sapiens OX=9606 GN=HMGB1P1 PE=5 SV=1	0	742.409	1.67	0.704	12520	20902.8	14721.1		Peak Found	Peak Found	Medium	Medium	17
[R].SPTLSSQFKRSLELLMR.[T]	1xAcetyl [K9(100)]	Q13402	Q13402 [607-623]	Q13402 1xAcetyl [K615(100)]	Unconventional myosin-VIIa OS=Homo sapiens OX=9606 GN=MYO7A PE=1 SV=2	2	2035.1						No Quan Values	n/a	n/a	Medium	Medium	17
[KR].LPAFKR.[K]	1xAcetyl [K5(100)]	O14936; Q00013	O14936 [734-739]; Q00013 [277-282]	O14936 1xAcetyl [K738(100)]; Q00013 1xAcetyl [K281(100)]	Peripheral plasma membrane protein CASK OS=Homo sapiens OX=9606 GN=CASK PE=1 SV=3 55 kDa erythrocyte membrane protein OS=Homo sapiens OX=9606 GN=MPP1 PE=1 SV=2	1	773.467	0.001		36726.2			Shared	Medium	n/a	n/a	Medium	17
[K].AAALLAKQAEMEVKR.[E]	2xAcetyl [K7(100); K14(100)]	Q92575	Q92575 [295-309]	Q92575 2xAcetyl [K301(100); K308(100)]	UBX domain-containing protein 4 OS=Homo sapiens OX=9606 GN=UBXN4 PE=1 SV=2	2	1712.94	1000	0.001		10240.2			n/a	Medium	n/a	Medium	17
[K].EKQQSSKSGHKK.[Q]	2xAcetyl [K7(98.8); K]	Q9Y4C0	Q9Y4C0 [1622-1633]	Q9Y4C0 2xAcetyl [K1628(98.8); K]	Neurexin-3 OS=Homo sapiens OX=9606 GN=NRXN3 PE=1 SV=4	3	1455.76	1000	0.952		29729.8	28316.7		n/a	Medium	Peak Found	Medium	17
[R].YSPDVLK.[N]	1xAcetyl [K7(100)]	Q5VYK3	Q5VYK3 [1469-1475]	Q5VYK3 1xAcetyl [K1475(100)]	Proteasome adapter and scaffold protein ECM29 OS=Homo sapiens OX=9606 GN=ECPAS PE=1 SV=2	0	863.451	1000	0.895		22022.9	19701.7		n/a	Peak Found	Medium	Medium	17
[K].GYEGKTHK.[G]	1xAcetyl [K5(91.5)]	Q9NX58	Q9NX58 [62-69]	Q9NX58 1xAcetyl [K66(91.5)]	Cell growth-regulating nucleolar protein OS=Homo sapiens OX=9606 GN=LYAR PE=1 SV=3	1	961.474	0.877	1.114	14027.4	12304	13703.1		Medium	Peak Found	Peak Found	Medium	17
[K].IVVEFSSPNVAK.[K]	1xAcetyl [K12(100)]	Q5T160	Q5T160 [127-138]	Q5T160 1xAcetyl [K138(100)]	Probable arginine--tRNA ligase, mitochondrial OS=Homo sapiens OX=9606 GN=RARS2 PE=1 SV=1	0	1331.72		1000			19054.8		n/a	n/a	Medium	Medium	17
[K].APEKKPLVK.[R]	2xAcetyl [K4(89.7); K9(99.8)]	P26232	P26232 [910-918]	P26232 2xAcetyl [K913(89.7); K918(99.8)]	Catenin alpha-2 OS=Homo sapiens OX=9606 GN=CTNNA2 PE=1 SV=5	1	1093.66	1000	0.929		46536.2	43233.5		n/a	Medium	Peak Found	Medium	17
[R].GSTPYGGVKLEDLIVK.[D]	1xAcetyl [K9(100)]	P24752	P24752 [166-181]	P24752 1xAcetyl [K174(100)]	Acetyl-CoA acetyltransferase, mitochondrial OS=Homo sapiens OX=9606 GN=ACAT1 PE=1 SV=1	1	1717.94						No Quan Values	Medium	n/a	n/a	Medium	17
[K].FAPKGPEEDHKA.[-]	2xAcetyl [K4(100); K11(100)]	Q9BRT2	Q9BRT2 [115-126]	Q9BRT2 2xAcetyl [K118(100); K125(100)]	Ubiquinol-cytochrome-c reductase complex assembly factor 2 OS=Homo sapiens OX=9606 GN=UQCC2 PE=1 SV=1	2	1409.67	1000	0.772		103840	80174.6		n/a	Medium	Medium	Medium	17
[R].IDPALLTVTSGKSIDDNSTKSEKQTPR.[E]	3xAcetyl [K12(100); K20(100); K23(100)]	Q68D85	Q68D85 [385-411]	Q68D85 3xAcetyl [K396(100); K404(100); K407(100)]	Natural cytotoxicity triggering receptor 3 ligand 1 OS=Homo sapiens OX=9606 GN=NCR3LG1 PE=1 SV=1	3	3027.55	1000	0.702		24487.6	17179.5		n/a	Peak Found	Medium	Medium	17
[R].EVIDLLKPDQVEGIQKSGTKKLK.[T]	3xAcetyl [K16(99.8); K20(92.4); K]	Q86UP2	Q86UP2 [250-272]	Q86UP2 3xAcetyl [K265(99.8); K269(92.4); K]	Kinectin OS=Homo sapiens OX=9606 GN=KTN1 PE=1 SV=1	3	2692.51						No Quan Values	n/a	n/a	Medium	Medium	17
[R].FTPPIYQPKFK.[T]	1xAcetyl [K9(90.7)]	Q9BRJ2	Q9BRJ2 [41-51]	Q9BRJ2 1xAcetyl [K49(90.7)]	39S ribosomal protein L45, mitochondrial OS=Homo sapiens OX=9606 GN=MRPL45 PE=1 SV=2	1	1407.77	4.718	0.431	16960	80020.6	34465		Peak Found	Medium	Medium	Medium	17
[K].LGELSDKIGSTIDDTISKFR.[R]	2xAcetyl [K7(100); K18(100)]	Q14677	Q14677 [201-220]	Q14677 2xAcetyl [K207(100); K218(100)]	Clathrin interactor 1 OS=Homo sapiens OX=9606 GN=CLINT1 PE=1 SV=1	2	2279.18	1000	2.46		4426.65	10891.5		n/a	Peak Found	Medium	Medium	17
[R].ASGKHGQPKMSR.[S]	2xAcetyl [K4(100); K9(100)]	Q9H902	Q9H902 [178-189]	Q9H902 2xAcetyl [K181(100); K186(100)]	Receptor expression-enhancing protein 1 OS=Homo sapiens OX=9606 GN=REEP1 PE=1 SV=1	2	1367.68	1000	0.954		134211	128068		n/a	Medium	Medium	Medium	17
[R].KTDAKGNPASSASKGK.[N]	2xAcetyl [K14(100); K16(100)]	Q9Y6H5	Q9Y6H5 [900-915]	Q9Y6H5 2xAcetyl [K913(100); K915(100)]	Synphilin-1 OS=Homo sapiens OX=9606 GN=SNCAIP PE=1 SV=2	3	1630.84	1000	0.585		4163078	2.43341e+06		n/a	Medium	Peak Found	Medium	17
[K].MKAPEKKPLVKR.[E]	3xAcetyl [K2(100); K6(92.7); K11(92.7)]	P26232	P26232 [908-919]	P26232 3xAcetyl [K909(100); K913(92.7); K918(92.7)]	Catenin alpha-2 OS=Homo sapiens OX=9606 GN=CTNNA2 PE=1 SV=5	3	1550.91	1000	0.731		127623	93337.6		n/a	Medium	Medium	Medium	17
[K].TPSKLSEKKK.[S]	2xAcetyl [K4(100); K10(90)]	Q96KB5	Q96KB5 [9-18]	Q96KB5 2xAcetyl [K12(100); K18(90)]	Lymphokine-activated killer T-cell-originated protein kinase OS=Homo sapiens OX=9606 GN=PBK PE=1 SV=3	3	1229.71	1000	1.048		21594	22640		n/a	Medium	Peak Found	Medium	17
[R].YFPTQALNFAFK.[D]	1xAcetyl [K12(100)]	P12236; P05141; P12235	P12236 [81-92]; P05141 [81-92]; P12235 [81-92]	P12236 1xAcetyl [K92(100)]; P05141 1xAcetyl [K92(100)]; P12235 1xAcetyl [K92(100)]	ADP/ATP translocase 3 OS=Homo sapiens OX=9606 GN=SLC25A6 PE=1 SV=4 ADP/ATP translocase 2 OS=Homo sapiens OX=9606 GN=SLC25A5 PE=1 SV=7 ADP/ATP translocase 1 OS=Homo sapiens OX=9606 GN=SLC25A4 PE=1 SV=4	0	1488.75	0.099	0.001	406913	40171.4		Shared	Medium	Peak Found	n/a	Medium	17
[K].KLQEKFAPK.[G]	1xAcetyl [K5(100)]	Q9BRT2	Q9BRT2 [110-118]	Q9BRT2 1xAcetyl [K114(100)]	Ubiquinol-cytochrome-c reductase complex assembly factor 2 OS=Homo sapiens OX=9606 GN=UQCC2 PE=1 SV=1	2	1130.66	1000	0.001		25569.4			n/a	Medium	n/a	Medium	17
[R].YLAADKDGNVTCER.[E]	1xCarbamidomethyl [C12]; 1xAcetyl [K6(100)]	Q16658	Q16658 [69-82]	Q16658 1xAcetyl [K74(100)]	Fascin OS=Homo sapiens OX=9606 GN=FSCN1 PE=1 SV=3	1	1653.75	1.38	0.722	156643	216137	156144		Medium	Peak Found	Peak Found	Medium	17
[K].DYVKGFGGKFGVQTDR.[Q]	2xAcetyl [K4(100); K9(100)]	Q14247	Q14247 [227-242]	Q14247 2xAcetyl [K230(100); K235(100)]	Src substrate cortactin OS=Homo sapiens OX=9606 GN=CTTN PE=1 SV=2	2	1857.91						No Quan Values	n/a	n/a	Medium	Medium	17
[K].YHPDKNPNEGEKFK.[Q]	1xAcetyl [K12(86.9)]	P31689	P31689 [33-46]	P31689 1xAcetyl [K44(86.9)]	DnaJ homolog subfamily A member 1 OS=Homo sapiens OX=9606 GN=DNAJA1 PE=1 SV=2	2	1744.83	0.102	1.49	90641.5	9222.95	13738.6		Medium	Peak Found	Peak Found	Medium	17
[R].LSITLAK.[N]	1xAcetyl [K7(100)]	Q16099	Q16099 [43-49]	Q16099 1xAcetyl [K49(100)]	Glutamate receptor ionotropic, kainate 4 OS=Homo sapiens OX=9606 GN=GRIK4 PE=2 SV=2	0	787.492	0.616	0.137	62400	38457	5280.45		Medium	Peak Found	Medium	Medium	17
[K].NFGIGQDIQPKR.[D]	1xAcetyl [K11(100)]	P62424	P62424 [38-49]	P62424 1xAcetyl [K48(100)]	60S ribosomal protein L7a OS=Homo sapiens OX=9606 GN=RPL7A PE=1 SV=2	1	1414.74						No Quan Values	Medium	n/a	n/a	Medium	17
[R].ATPHPSELKVMKR.[S]	2xAcetyl [K9(100); K12(100)]	Q14160	Q14160 [474-486]	Q14160 2xAcetyl [K482(100); K485(100)]	Protein scribble homolog OS=Homo sapiens OX=9606 GN=SCRIB PE=1 SV=5	2	1577.85	1000	0.857		24171.7	20720.2		n/a	Medium	Peak Found	Medium	17
[R].ALSQGVESVKK.[E]	1xAcetyl [K]	O43615	O43615 [178-188]		Mitochondrial import inner membrane translocase subunit TIM44 OS=Homo sapiens OX=9606 GN=TIMM44 PE=1 SV=2	1	1187.66	1000	0.742		59161.1	43909		n/a	Peak Found	Medium	Medium	17
[K].DNDPDVDLFAGTKK.[T]	1xAcetyl [K13(90.8)]	Q641Q2	Q641Q2 [854-867]	Q641Q2 1xAcetyl [K866(90.8)]	WASH complex subunit 2A OS=Homo sapiens OX=9606 GN=WASHC2A PE=1 SV=3	1	1576.75	1000	0.743		14393.7	10691.4		n/a	Peak Found	Medium	Medium	17
[K].AEAIVYKHGSGR.[I]	1xAcetyl [K7(100)]	P82933	P82933 [281-292]	P82933 1xAcetyl [K287(100)]	28S ribosomal protein S9, mitochondrial OS=Homo sapiens OX=9606 GN=MRPS9 PE=1 SV=2	1	1329.69	0.655	0.611	21932.2	14355.8	8767.05		Peak Found	Medium	Peak Found	Medium	17
[R].YKQQRLLTVLPSLLDKK.[K]	1xAcetyl [K2(100)]	Q8TD31	Q8TD31 [696-712]	Q8TD31 1xAcetyl [K697(100)]	Coiled-coil alpha-helical rod protein 1 OS=Homo sapiens OX=9606 GN=CCHCR1 PE=1 SV=2	3	2085.24	1.879	2.817	1406.22	2642.32	7444.28		Peak Found	Peak Found	Medium	Medium	17
[K].LIEADISKR.[Y]	1xAcetyl [K8(100)]	Q96JB5	Q96JB5 [485-493]	Q96JB5 1xAcetyl [K492(100)]	CDK5 regulatory subunit-associated protein 3 OS=Homo sapiens OX=9606 GN=CDK5RAP3 PE=1 SV=2	1	1086.62	0.001		20265.4				Medium	n/a	n/a	Medium	17
[R].STAQCRVQMQVVQQLELQLAKDKER.[L]	1xCarbamidomethyl [C5]; 1xAcetyl [K]	Q9H334	Q9H334 [337-361]		Forkhead box protein P1 OS=Homo sapiens OX=9606 GN=FOXP1 PE=1 SV=1	3	3028.57		1000			10046.7		n/a	n/a	Medium	Medium	17
[K].YYADGEDAYAMKR.[D]	1xOxidation [M11]; 1xAcetyl [K12(100)]	P41227	P41227 [137-149]	P41227 1xAcetyl [K148(100)]	N-alpha-acetyltransferase 10 OS=Homo sapiens OX=9606 GN=NAA10 PE=1 SV=1	1	1610.68						No Quan Values	Medium	n/a	n/a	Medium	17
[R].GFGGKFGVQMDR.[V]	1xOxidation [M10]; 1xAcetyl [K5(100)]	Q14247	Q14247 [120-131]	Q14247 1xAcetyl [K124(100)]	Src substrate cortactin OS=Homo sapiens OX=9606 GN=CTTN PE=1 SV=2	1	1356.64	4.522	0.66	11473.7	51888.9	34225.7		Peak Found	Medium	Peak Found	Medium	17
[R].EGSGSSGTGEQKEDQKEEK.[Q]	1xAcetyl [K]	P38646	P38646 [660-678]		Stress-70 protein, mitochondrial OS=Homo sapiens OX=9606 GN=HSPA9 PE=1 SV=2	2	2051.9						No Quan Values	n/a	Medium	n/a	Medium	17
[R].RNKVTFLSSATTALSMQNNSVFGDLK.[S]	1xOxidation [M16]; 1xAcetyl [K]	Q9H8M2	Q9H8M2 [377-402]		Bromodomain-containing protein 9 OS=Homo sapiens OX=9606 GN=BRD9 PE=1 SV=2	2	2887.46						No Quan Values	n/a	Medium	n/a	Medium	17
[K].VKLTALGCSRIAIKK.[Y]	1xCarbamidomethyl [C8]; 1xAcetyl [K2(94.9)]	Q96NY7	Q96NY7 [459-473]	Q96NY7 1xAcetyl [K460(94.9)]	Chloride intracellular channel protein 6 OS=Homo sapiens OX=9606 GN=CLIC6 PE=2 SV=3	3	1700.03	1000	12.493		1745.36	21804.1		n/a	Peak Found	Medium	Medium	17
[R].EGFLESFKKGWKNAEMTR.[Q]	1xOxidation [M16]; 3xAcetyl [K8(100); K9(100); K12(100)]	Q15070	Q15070 [359-376]	Q15070 3xAcetyl [K366(100); K367(100); K370(100)]	Mitochondrial inner membrane protein OXA1L OS=Homo sapiens OX=9606 GN=OXA1L PE=1 SV=3	3	2300.1	1000	1.457		17960	26168.1		n/a	Peak Found	Medium	Medium	17
[R].LGLGNNK.[I]	1xAcetyl [K7(100)]	Q9BXN1	Q9BXN1 [270-276]	Q9BXN1 1xAcetyl [K276(100)]	Asporin OS=Homo sapiens OX=9606 GN=ASPN PE=1 SV=2	0	757.42	0.887	1.112	49618.6	44009.4	48930.7		Peak Found	Medium	Medium	Medium	17
[K].LQPVETK.[A]	1xAcetyl [K7(100)]	P49910	P49910 [163-169]	P49910 1xAcetyl [K169(100)]	Zinc finger protein 165 OS=Homo sapiens OX=9606 GN=ZNF165 PE=1 SV=1	0	856.477	1.354	1.255	6672.27	9031.24	11333.6		Peak Found	Medium	Peak Found	Medium	17
[K].QDSQLQKAREDIFMETLKDIVEYYNDSNGSHVLQGR.[F]	1xOxidation [M14]; 2xAcetyl [K7(100); K18(100)]	P25311	P25311 [85-120]	P25311 2xAcetyl [K91(100); K102(100)]	Zinc-alpha-2-glycoprotein OS=Homo sapiens OX=9606 GN=AZGP1 PE=1 SV=2	3	4327.06						No Quan Values	n/a	Medium	n/a	Medium	17
[K].AFVENYPQFKK.[M]	1xAcetyl [K]	Q9NRW7	Q9NRW7 [313-323]		Vacuolar protein sorting-associated protein 45 OS=Homo sapiens OX=9606 GN=VPS45 PE=1 SV=1	1	1412.72						No Quan Values	Medium	n/a	n/a	Medium	17
[R].HSELLQKVEPLQKGSPK.[N]	2xAcetyl [K7(100); K17(89.8)]	Q9Y2Q9	Q9Y2Q9 [59-75]	Q9Y2Q9 2xAcetyl [K65(100); K75(89.8)]	28S ribosomal protein S28, mitochondrial OS=Homo sapiens OX=9606 GN=MRPS28 PE=1 SV=1	2	2002.1	1000	0.716		44325.8	31732.6		n/a	Medium	Peak Found	Medium	17
[R].EGSGPIAFAHKR.[M]	1xAcetyl [K11(100)]	Q9UNI6	Q9UNI6 [239-250]	Q9UNI6 1xAcetyl [K249(100)]	Dual specificity protein phosphatase 12 OS=Homo sapiens OX=9606 GN=DUSP12 PE=1 SV=1	1	1311.68	1000	0.879		12621.9	11099.1		n/a	Peak Found	Medium	Medium	17
[R].IETIMKQAESSEAPLVQK.[T]	1xOxidation [M5]; 1xAcetyl [K18(94.5)]	Q8WXH0	Q8WXH0 [2097-2114]	Q8WXH0 1xAcetyl [K2114(94.5)]	Nesprin-2 OS=Homo sapiens OX=9606 GN=SYNE2 PE=1 SV=3	1	2060.06	1000	0.759		124136	94163.5		n/a	Medium	Peak Found	Medium	17
[K].WPKSVEVEGYGSKK.[I]	2xAcetyl [K3(100); K]	Q7L2E3	Q7L2E3 [93-106]	Q7L2E3 2xAcetyl [K95(100); K]	ATP-dependent RNA helicase DHX30 OS=Homo sapiens OX=9606 GN=DHX30 PE=1 SV=1	2	1677.85	1000	0.736		27807	20454.1		n/a	Medium	Peak Found	Medium	17
[K].SNKFAIETVK.[N]	1xAcetyl [K3(100)]	Q9NVV4	Q9NVV4 [546-555]	Q9NVV4 1xAcetyl [K548(100)]	Poly(A) RNA polymerase, mitochondrial OS=Homo sapiens OX=9606 GN=MTPAP PE=1 SV=1	1	1178.64	1000	0.733		73655.5	53977.7		n/a	Medium	Medium	Medium	17
[R].LDHKFDLMYAK.[R]	1xOxidation [M8]; 1xAcetyl [K4(100)]	A6NHL2; Q71U36; Q9NY65; P68363	A6NHL2 [398-408]; Q71U36 [391-401]; Q9NY65 [391-401]; P68363 [391-401]	A6NHL2 1xAcetyl [K401(100)]; Q71U36 1xAcetyl [K394(100)]; Q9NY65 1xAcetyl [K394(100)]; P68363 1xAcetyl [K394(100)]	Tubulin alpha chain-like 3 OS=Homo sapiens OX=9606 GN=TUBAL3 PE=1 SV=2 Tubulin alpha-1A chain OS=Homo sapiens OX=9606 GN=TUBA1A PE=1 SV=1 Tubulin alpha-8 chain OS=Homo sapiens OX=9606 GN=TUBA8 PE=1 SV=1 Tubulin alpha-1B chain OS=Homo sapiens OX=9606 GN=TUBA1B PE=1 SV=1	1	1438.7	0.152	0.578	57969.2	8812.07	5090.76	Shared	Medium	Peak Found	Peak Found	Medium	17
[R].SKNIRQLAEMQNAAGVK.[S]	1xOxidation [M10]; 1xAcetyl [K]	Q9Y4C0	Q9Y4C0 [620-636]		Neurexin-3 OS=Homo sapiens OX=9606 GN=NRXN3 PE=1 SV=4	2	1916		1000			3115.1		n/a	n/a	Medium	Medium	17
[K].AVDIPHMDIEALKK.[L]	1xOxidation [M7]; 1xAcetyl [K]	P62906	P62906 [79-92]		60S ribosomal protein L10a OS=Homo sapiens OX=9606 GN=RPL10A PE=1 SV=2	1	1637.86	0.048	0.772	123036	5860.28	4525.58		Medium	Peak Found	Peak Found	Medium	17
[R].IVHDYKDIFKQATEDR.[L]	2xAcetyl [K6(100); K10(100)]	Q09472	Q09472 [1479-1494]	Q09472 2xAcetyl [K1484(100); K1488(100)]	Histone acetyltransferase p300 OS=Homo sapiens OX=9606 GN=EP300 PE=1 SV=2	2	2062.02	1000	1.336		47176.2	63020.4		n/a	Medium	Medium	Medium	17
[K].VASFRK.[K]	1xAcetyl [K6(100)]	P30086	P30086 [151-156]	P30086 1xAcetyl [K156(100)]	Phosphatidylethanolamine-binding protein 1 OS=Homo sapiens OX=9606 GN=PEBP1 PE=1 SV=3	1	749.43	45.919	0.993	9085.88	417216	414242		Peak Found	Medium	Peak Found	Medium	17
[R].VDMKAIEPYKK.[V]	1xOxidation [M3]; 2xAcetyl [K10(97.9); K11(97.9)]	Q12982	Q12982 [142-152]	Q12982 2xAcetyl [K151(97.9); K152(97.9)]	BCL2/adenovirus E1B 19 kDa protein-interacting protein 2 OS=Homo sapiens OX=9606 GN=BNIP2 PE=1 SV=1	2	1421.73	0.901	1.128	34990.3	31530.1	35566.6		Peak Found	Peak Found	Medium	Medium	17
[K].SKGPMIIHCSAGVGR.[T]	1xCarbamidomethyl [C9]; 1xAcetyl [K2(100)]	Q16827	Q16827 [1128-1142]	Q16827 1xAcetyl [K1129(100)]	Receptor-type tyrosine-protein phosphatase O OS=Homo sapiens OX=9606 GN=PTPRO PE=1 SV=2	1	1611.81	0.977	0.001	19438.2	18988.3			Peak Found	Medium	n/a	Medium	17
[R].SFLTAK.[W]	1xAcetyl [K6(100)]	P18627	P18627 [292-297]	P18627 1xAcetyl [K297(100)]	Lymphocyte activation gene 3 protein OS=Homo sapiens OX=9606 GN=LAG3 PE=1 SV=5	0	708.393	0.501	0.806	30894.7	15465	12470		Medium	Peak Found	Peak Found	Medium	17
[K].EKTVEKKGK.[T]	3xAcetyl [K2(100); K6(94.5); K9(94.5)]	Q9P2E9	Q9P2E9 [63-71]	Q9P2E9 3xAcetyl [K64(100); K68(94.5); K71(94.5)]	Ribosome-binding protein 1 OS=Homo sapiens OX=9606 GN=RRBP1 PE=1 SV=5	3	1172.65	1000	0.768		158284	121547		n/a	Medium	Medium	Medium	17
[-].MAPKGSSKQQSEEDLLLQDFSR.[N]	1xAcetyl [N-Term]; 2xAcetyl [K4(100); K8(100)]	Q9UNL2	Q9UNL2 [1-22]	Q9UNL2 1xAcetyl [N-Term]; 2xAcetyl [K4(100); K8(100)]	Translocon-associated protein subunit gamma OS=Homo sapiens OX=9606 GN=SSR3 PE=1 SV=1	2	2620.26						No Quan Values	n/a	n/a	Medium	Medium	17
[K].FMADTKIADSKR.[A]	1xOxidation [M2]; 2xAcetyl [K6(100); K11(100)]	Q14254	Q14254 [206-217]	Q14254 2xAcetyl [K211(100); K216(100)]	Flotillin-2 OS=Homo sapiens OX=9606 GN=FLOT2 PE=1 SV=2	2	1482.73	1000	0.001		16201.8			n/a	Medium	n/a	Medium	16
[R].LSAPLPSSCGDPEKQRQDKMR.[E]	1xCarbamidomethyl [C9]; 1xOxidation [M20]; 1xAcetyl [K14(87)]	Q96EP0	Q96EP0 [465-485]	Q96EP0 1xAcetyl [K478(87)]	E3 ubiquitin-protein ligase RNF31 OS=Homo sapiens OX=9606 GN=RNF31 PE=1 SV=1	3	2458.18	0.001		13879.3				Medium	n/a	n/a	Medium	16
[K].EKFEAGQFEPSETTAK.[S]	1xAcetyl [K2(100)]	Q5JTJ3	Q5JTJ3 [109-124]	Q5JTJ3 1xAcetyl [K110(100)]	Cytochrome c oxidase assembly factor 6 homolog OS=Homo sapiens OX=9606 GN=COA6 PE=1 SV=1	1	1840.86						No Quan Values	Medium	n/a	n/a	Medium	16
[R].EIMLAAKK.[G]	1xOxidation [M3]; 1xAcetyl [K]	P10606	P10606 [50-57]		Cytochrome c oxidase subunit 5B, mitochondrial OS=Homo sapiens OX=9606 GN=COX5B PE=1 SV=2	1	961.539	2.386	0.888	17633	42074.8	37348.8		Peak Found	Medium	Medium	Medium	16
[R].GQQVHGKMER.[V]	1xAcetyl [K7(100)]	O95210	O95210 [244-253]	O95210 1xAcetyl [K250(100)]	Starch-binding domain-containing protein 1 OS=Homo sapiens OX=9606 GN=STBD1 PE=1 SV=1	1	1211.59	1000	0.979		60633.6	59382.5		n/a	Medium	Medium	Medium	16
[R].LFQLKNDMGLECGHKVLAKEVK.[K]	1xOxidation [M8]; 1xCarbamidomethyl [C12]; 2xAcetyl [K5(94.3); K]	A1X283	A1X283 [587-608]	A1X283 2xAcetyl [K591(94.3); K]	SH3 and PX domain-containing protein 2B OS=Homo sapiens OX=9606 GN=SH3PXD2B PE=1 SV=3	3	2657.38	1.687	0.986	14200.1	23956.1	23631.2		Peak Found	Medium	Peak Found	Medium	16
[R].LSHSGKR.[S]	1xAcetyl [K6(100)]	Q9NQG6	Q9NQG6 [63-69]	Q9NQG6 1xAcetyl [K68(100)]	Mitochondrial dynamics protein MID51 OS=Homo sapiens OX=9606 GN=MIEF1 PE=1 SV=1	1	826.453	1000	0.613		24519	15033.9		n/a	Peak Found	Medium	Medium	16
[K].LCVFKK.[I]	1xCarbamidomethyl [C2]; 1xAcetyl [K]	P13010	P13010 [234-239]		X-ray repair cross-complementing protein 5 OS=Homo sapiens OX=9606 GN=XRCC5 PE=1 SV=3	1	836.47	0.114	0.899	87006.4	9951.05	8942.14		Medium	Peak Found	Peak Found	Medium	16
[K].TVTEYKIDEDGKK.[F]	1xAcetyl [K]	O75821	O75821 [66-78]		Eukaryotic translation initiation factor 3 subunit G OS=Homo sapiens OX=9606 GN=EIF3G PE=1 SV=2	2	1567.78	0.433	1.379	16145.2	6998.31	9650.06		Medium	Medium	Peak Found	Medium	16
[R].DDGLFSGDPNWFPKK.[S]	1xAcetyl [K]	P37802	P37802 [140-154]		Transgelin-2 OS=Homo sapiens OX=9606 GN=TAGLN2 PE=1 SV=3	1	1764.82						No Quan Values	Medium	n/a	n/a	Medium	16
[K].ATADDELSFKR.[G]	1xAcetyl [K10(100)]	P62993	P62993 [11-21]	P62993 1xAcetyl [K20(100)]	Growth factor receptor-bound protein 2 OS=Homo sapiens OX=9606 GN=GRB2 PE=1 SV=1	1	1294.63						No Quan Values	Medium	n/a	n/a	Medium	16
[R].SNLPDNLKK.[L]	1xAcetyl [K8(93)]	Q14204	Q14204 [2026-2034]	Q14204 1xAcetyl [K2033(93)]	Cytoplasmic dynein 1 heavy chain 1 OS=Homo sapiens OX=9606 GN=DYNC1H1 PE=1 SV=5	1	1070.58	0.001		14679.8				Medium	n/a	n/a	Medium	16
[R].VEVVSPLSSWKR.[V]	1xAcetyl [K11(100)]	Q9H490	Q9H490 [32-43]	Q9H490 1xAcetyl [K42(100)]	Phosphatidylinositol glycan anchor biosynthesis class U protein OS=Homo sapiens OX=9606 GN=PIGU PE=1 SV=3	1	1428.78						No Quan Values	Medium	n/a	n/a	Medium	16
[R].FASRIRKIR.[K]	1xAcetyl [K7(100)]	P48307	P48307 [223-231]	P48307 1xAcetyl [K229(100)]	Tissue factor pathway inhibitor 2 OS=Homo sapiens OX=9606 GN=TFPI2 PE=1 SV=1	3	1188.73	1.378	0.509	20299.5	27971.9	14249		Peak Found	Medium	Peak Found	Medium	16
[K].ENLYQLIK.[E]	1xAcetyl [K8(100)]	Q9UPZ9	Q9UPZ9 [84-91]	Q9UPZ9 1xAcetyl [K91(100)]	Serine/threonine-protein kinase ICK OS=Homo sapiens OX=9606 GN=CILK1 PE=1 SV=1	0	1062.58	0.842	1.039	19454.2	16386.6	17028.2		Peak Found	Medium	Peak Found	Medium	16
[K].DKPPKR.[K]	1xAcetyl [K2(80.4)]	Q15648	Q15648 [1007-1012]	Q15648 1xAcetyl [K1008(80.4)]	Mediator of RNA polymerase II transcription subunit 1 OS=Homo sapiens OX=9606 GN=MED1 PE=1 SV=4	1	782.452	1000	0.885		10246	9062.84		n/a	Medium	Peak Found	Medium	16
[K].YDIEFEDKEMAPEKWYSLGK.[V]	1xOxidation [M10]; 2xAcetyl [K14(87.4); K20(87.4)]	P32004	P32004 [648-667]	P32004 2xAcetyl [K661(87.4); K667(87.4)]	Neural cell adhesion molecule L1 OS=Homo sapiens OX=9606 GN=L1CAM PE=1 SV=2	2	2578.17						No Quan Values	n/a	Medium	n/a	Medium	16
[K].GWLDQEDQEAPLQKGDAKIK.[A]	2xAcetyl [K14(97.8); K20(97.8)]	Q8IWC1	Q8IWC1 [666-685]	Q8IWC1 2xAcetyl [K679(97.8); K685(97.8)]	MAP7 domain-containing protein 3 OS=Homo sapiens OX=9606 GN=MAP7D3 PE=1 SV=2	2	2353.17						No Quan Values	n/a	Medium	n/a	Medium	16
[R].DDSVVEKSLK.[S]	1xAcetyl [K7(99)]	O95202	O95202 [116-125]	O95202 1xAcetyl [K122(99)]	Mitochondrial proton/calcium exchanger protein OS=Homo sapiens OX=9606 GN=LETM1 PE=1 SV=1	1	1161.6	1000	0.607		18122.7	11009.5		n/a	Medium	Peak Found	Medium	16
[R].KPSSAAYQKAPTKEFYA.[-]	2xAcetyl [K9(100); K13(100)]	P34741	P34741 [185-201]	P34741 2xAcetyl [K193(100); K197(100)]	Syndecan-2 OS=Homo sapiens OX=9606 GN=SDC2 PE=1 SV=2	2	1970.99	1000	1.078		247688	266954		n/a	Peak Found	Medium	Medium	16
[K].IKGIVENMGINANNMSDFIMKVDALMSSVPK.[R]	1xOxidation [M15]; 1xAcetyl [K]	Q9NYU1	Q9NYU1 [907-937]		UDP-glucose:glycoprotein glucosyltransferase 2 OS=Homo sapiens OX=9606 GN=UGGT2 PE=1 SV=4	2	3424.7						No Quan Values	n/a	n/a	Medium	Medium	16
[K].GKSAMKK.[R]	2xAcetyl [K2(100); K6(93.2)]	Q53R41	Q53R41 [796-802]	Q53R41 2xAcetyl [K797(100); K801(93.2)]	FAST kinase domain-containing protein 1, mitochondrial OS=Homo sapiens OX=9606 GN=FASTKD1 PE=1 SV=1	2	833.455	1000	0.001		23141.6			n/a	Medium	n/a	Medium	16
[R].VTTATEQAEREEIMKQMQDAKK.[A]	2xAcetyl [K15(91.3); K]	P49757	P49757 [197-218]	P49757 2xAcetyl [K211(91.3); K]	Protein numb homolog OS=Homo sapiens OX=9606 GN=NUMB PE=1 SV=2	3	2649.29	1000	1.223		12221	14945.2		n/a	Peak Found	Medium	Medium	16
[K].LKEIDSKEEK.[Y]	1xAcetyl [K2(100)]	Q14739	Q14739 [177-186]	Q14739 1xAcetyl [K178(100)]	Delta(14)-sterol reductase LBR OS=Homo sapiens OX=9606 GN=LBR PE=1 SV=2	2	1260.67	1000	0.895		41910.2	37492		n/a	Peak Found	Medium	Medium	16
[K].EKAEKEVAEVKS.[-]	2xAcetyl [K5(98.2); K11(100)]	O95202	O95202 [728-739]	O95202 2xAcetyl [K732(98.2); K738(100)]	Mitochondrial proton/calcium exchanger protein OS=Homo sapiens OX=9606 GN=LETM1 PE=1 SV=1	3	1430.74	1000	0.648		74641.2	48339.9		n/a	Peak Found	Medium	Medium	16
[R].HLVAKR.[L]	1xAcetyl [K5(100)]	Q86UL3	Q86UL3 [299-304]	Q86UL3 1xAcetyl [K303(100)]	Glycerol-3-phosphate acyltransferase 4 OS=Homo sapiens OX=9606 GN=GPAT4 PE=1 SV=1	1	765.473	3.005	0.85	8041.64	24161.8	20530.1		Peak Found	Medium	Peak Found	Medium	16
[K].AKNEPAGK.[K]	1xAcetyl [K8(84.5)]	Q14151	Q14151 [483-490]	Q14151 1xAcetyl [K490(84.5)]	Scaffold attachment factor B2 OS=Homo sapiens OX=9606 GN=SAFB2 PE=1 SV=1	1	856.452	1.089	1.071	152013	165528	177198		Peak Found	Peak Found	Medium	Medium	16
[R].LTPLKPVKKKK.[H]	4xAcetyl [K5(100); K8(99.6); K]	Q86TL2	Q86TL2 [277-287]	Q86TL2 4xAcetyl [K281(100); K284(99.6); K]	Store-operated calcium entry regulator STIMATE OS=Homo sapiens OX=9606 GN=STIMATE PE=1 SV=1	3	1447.92	1000	0.469		24669.7	11574.2		n/a	Medium	Peak Found	Medium	16
[R].FVNFKK.[G]	1xAcetyl [K5(93.7)]	Q5JRA6	Q5JRA6 [63-68]	Q5JRA6 1xAcetyl [K67(93.7)]	Transport and Golgi organization protein 1 homolog OS=Homo sapiens OX=9606 GN=MIA3 PE=1 SV=1	1	824.466	0.137	0.642	39339.8	5406.92	3473.15		Medium	Peak Found	Peak Found	Medium	16
[R].VCIQRKPLR.[F]	1xCarbamidomethyl [C2]; 1xAcetyl [K6(100)]	P18074	P18074 [365-373]	P18074 1xAcetyl [K370(100)]	General transcription and DNA repair factor IIH helicase subunit XPD OS=Homo sapiens OX=9606 GN=ERCC2 PE=1 SV=1	1	1211.7	0.735	1.862	27494.6	20207	37619		Medium	Peak Found	Peak Found	Medium	16
[K].AEKPLR.[N]	1xAcetyl [K3(100)]	P27544	P27544 [336-341]	P27544 1xAcetyl [K338(100)]	Ceramide synthase 1 OS=Homo sapiens OX=9606 GN=CERS1 PE=1 SV=1	0	755.441	42.525	1.06	2893.71	123055	130465		Peak Found	Medium	Medium	Medium	16
[R].HQKIIEEAPAPGIKSEVR.[K]	2xAcetyl [K3(100); K14(100)]	Q96RQ3	Q96RQ3 [282-299]	Q96RQ3 2xAcetyl [K284(100); K295(100)]	Methylcrotonoyl-CoA carboxylase subunit alpha, mitochondrial OS=Homo sapiens OX=9606 GN=MCCC1 PE=1 SV=3	2	2086.13	1000	0.001		8878.55			n/a	Medium	n/a	Medium	16
[R].TQHEAAVKR.[A]	1xAcetyl [K8(100)]	Q9UPN4	Q9UPN4 [1056-1064]	Q9UPN4 1xAcetyl [K1063(100)]	Centrosomal protein of 131 kDa OS=Homo sapiens OX=9606 GN=CEP131 PE=1 SV=3	1	1081.57		1000			10459.4		n/a	n/a	Medium	Medium	16
[K].LVIKQEYMKIFLKLMK.[E]	2xOxidation [M8; M15]; 2xAcetyl [K13(95.1); K16(98.5)]	Q9Y4F4	Q9Y4F4 [449-464]	Q9Y4F4 2xAcetyl [K461(95.1); K464(98.5)]	TOG array regulator of axonemal microtubules protein 1 OS=Homo sapiens OX=9606 GN=TOGARAM1 PE=1 SV=4	3	2141.21						No Quan Values	n/a	Medium	n/a	Medium	16
[R].GFPTIYFSPANKK.[L]	1xAcetyl [K]	P30101	P30101 [449-461]		Protein disulfide-isomerase A3 OS=Homo sapiens OX=9606 GN=PDIA3 PE=1 SV=4	1	1511.79	0.152	0.001	28417.8	4314.11			Medium	Peak Found	n/a	Medium	16
[K].LIIEETKPCVPVSMKK.[M]	1xCarbamidomethyl [C9]; 1xAcetyl [K]	Q12955	Q12955 [4313-4328]		Ankyrin-3 OS=Homo sapiens OX=9606 GN=ANK3 PE=1 SV=3	1	1914.04	31.592	0.814	3545.89	112022	91132.7		Peak Found	Peak Found	Medium	Medium	16
[R].GKGDQKSAASQKPR.[S]	2xAcetyl [K2(100); K6(99.9)]	Q9GZU7	Q9GZU7 [21-34]	Q9GZU7 2xAcetyl [K22(100); K26(99.9)]	Carboxy-terminal domain RNA polymerase II polypeptide A small phosphatase 1 OS=Homo sapiens OX=9606 GN=CTDSP1 PE=1 SV=1	2	1541.8						No Quan Values	n/a	n/a	Medium	Medium	16
[K].VKFEER.[Y]	1xAcetyl [K2(100)]	P61353	P61353 [116-121]	P61353 1xAcetyl [K117(100)]	60S ribosomal protein L27 OS=Homo sapiens OX=9606 GN=RPL27 PE=1 SV=2	1	849.446	0.085	2.006	37257.9	3177.69	6375.98		Medium	Peak Found	Peak Found	Medium	16
[M].AQHDFAPAWLNFPTPPSSTKSSLNFEK.[H]	1xAcetyl [N-Term]; 1xAcetyl [K27(98)]	Q86WP2	Q86WP2 [2-28]	Q86WP2 1xAcetyl [N-Term]; 1xAcetyl [K28(98)]	Vasculin OS=Homo sapiens OX=9606 GN=GPBP1 PE=1 SV=1	1	3101.5						No Quan Values	n/a	n/a	Medium	Medium	16
[R].LSAKER.[L]	1xAcetyl [K4(100)]	Q1MSJ5	Q1MSJ5 [169-174]	Q1MSJ5 1xAcetyl [K172(100)]	Centrosome and spindle pole-associated protein 1 OS=Homo sapiens OX=9606 GN=CSPP1 PE=1 SV=4	1	745.42	1.51	0.763	75886	114607	87439.1		Peak Found	Peak Found	Medium	Medium	16
[K].MKETAEAYLGKK.[V]	1xAcetyl [K]	P11021	P11021 [153-164]		Endoplasmic reticulum chaperone BiP OS=Homo sapiens OX=9606 GN=HSPA5 PE=1 SV=2	2	1410.73	0.001		22302.2				Medium	n/a	n/a	Medium	16
[R].VVVVDCKK.[E]	1xCarbamidomethyl [C6]; 1xAcetyl [K]	Q3ZCQ8	Q3ZCQ8 [244-251]		Mitochondrial import inner membrane translocase subunit TIM50 OS=Homo sapiens OX=9606 GN=TIMM50 PE=1 SV=2	1	988.55	0.085	1.009	81279.1	6892.98	6953.2		Medium	Peak Found	Peak Found	Medium	16
[-].MSIALKQVFNK.[D]	1xAcetyl [N-Term]; 2xAcetyl [K6(100); K11(100)]	Q86TA1	Q86TA1 [1-11]	Q86TA1 1xAcetyl [N-Term]; 2xAcetyl [K6(100); K11(100)]	MOB kinase activator 3B OS=Homo sapiens OX=9606 GN=MOB3B PE=1 SV=2	1	1404.76						No Quan Values	Medium	n/a	n/a	Medium	16
[K].LKLSSGNEENK.[K]	1xAcetyl [K11(100)]	Q9UHD1	Q9UHD1 [133-143]	Q9UHD1 1xAcetyl [K143(100)]	Cysteine and histidine-rich domain-containing protein 1 OS=Homo sapiens OX=9606 GN=CHORDC1 PE=1 SV=2	1	1260.64	0.533	2.159	25562.8	13620	29399.4		Medium	Peak Found	Peak Found	Medium	16
[K].LISVETDIVVDHYKEEKFEDR.[S]	2xAcetyl [K14(100); K17(100)]	Q12931	Q12931 [547-567]	Q12931 2xAcetyl [K560(100); K563(100)]	Heat shock protein 75 kDa, mitochondrial OS=Homo sapiens OX=9606 GN=TRAP1 PE=1 SV=3	2	2648.31	1000	0.524		47229.8	24747.1		n/a	Medium	Peak Found	Medium	16
[-].METLNGPAGGGAPDAK.[L]	1xAcetyl [N-Term]; 1xOxidation [M1]; 1xAcetyl [K16(100)]	Q9Y4B5	Q9Y4B5 [1-16]	Q9Y4B5 1xAcetyl [N-Term]; 1xAcetyl [K16(100)]	Microtubule cross-linking factor 1 OS=Homo sapiens OX=9606 GN=MTCL1 PE=1 SV=5	0	1585.72	1.546	1.071	72365	111894	119843		Medium	Peak Found	Peak Found	Medium	16
[R].GWQQMFKVELKRLQR.[H]	1xAcetyl [K]	Q95460	Q95460 [90-104]		Major histocompatibility complex class I-related gene protein OS=Homo sapiens OX=9606 GN=MR1 PE=1 SV=1	3	1989.09	1000	1.846		7054.46	13022.8		n/a	Peak Found	Medium	Medium	16
[R].QKAQGK.[A]	2xAcetyl [K2(100); K6(100)]	Q99704	Q99704 [252-257]	Q99704 2xAcetyl [K253(100); K257(100)]	Docking protein 1 OS=Homo sapiens OX=9606 GN=DOK1 PE=1 SV=1	1	743.405	1.512	0.802	208456	315122	252812		Medium	Peak Found	Peak Found	Medium	16
[K].DFTPGKPLK.[C]	1xAcetyl [K6(91.8)]	Q99798	Q99798 [731-739]	Q99798 1xAcetyl [K736(91.8)]	Aconitate hydratase, mitochondrial OS=Homo sapiens OX=9606 GN=ACO2 PE=1 SV=2	0	1044.57	0.124	0.822	126632	15754.5	12953.2		Medium	Peak Found	Peak Found	Medium	16
[K].SAVTTVVNPKYEGK.[-]	1xAcetyl [K10(99.6)]	P05556	P05556 [785-798]	P05556 1xAcetyl [K794(99.6)]	Integrin beta-1 OS=Homo sapiens OX=9606 GN=ITGB1 PE=1 SV=2	1	1534.81						No Quan Values	n/a	Medium	Medium	Medium	16
[K].LEAGDKKPDAK.[-]	3xAcetyl [K6(100); K7(100); K11(100)]	O75489	O75489 [254-264]	O75489 3xAcetyl [K259(100); K260(100); K264(100)]	NADH dehydrogenase [ubiquinone] iron-sulfur protein 3, mitochondrial OS=Homo sapiens OX=9606 GN=NDUFS3 PE=1 SV=1	1	1297.66	1000	1.912		58676.7	112187		n/a	Peak Found	Medium	Medium	16
[K].MLNTNYHLPPSPKPMK.[M]	2xOxidation [M1; M15]; 1xAcetyl [K13(86.4)]	P03928	P03928 [28-43]	P03928 1xAcetyl [K40(86.4)]	ATP synthase protein 8 OS=Homo sapiens OX=9606 GN=MT-ATP8 PE=1 SV=1	0	1941.96	0.197	1.147	24886.2	4896.11	5618.17		Medium	Peak Found	Peak Found	Medium	16
[K].KEILSKIYK.[D]	1xAcetyl [K]	Q12955	Q12955 [2512-2520]		Ankyrin-3 OS=Homo sapiens OX=9606 GN=ANK3 PE=1 SV=3	2	1163.7	1.242	0.921	8501.24	10560.3	9728.4		Medium	Peak Found	Peak Found	Medium	16
[K].ELAMPGEDLKFNLILR.[Q]	1xOxidation [M4]; 1xAcetyl [K10(100)]	P49411	P49411 [396-411]	P49411 1xAcetyl [K405(100)]	Elongation factor Tu, mitochondrial OS=Homo sapiens OX=9606 GN=TUFM PE=1 SV=2	1	1917.02	0.103	0.001	32296.9	3329.45			Medium	Peak Found	n/a	Medium	16
[R].NSKLVVDKPEQTVKTFPLPAVGLER.[A]	2xAcetyl [K3(100); K14(84.8)]	Q9BSJ5	Q9BSJ5 [78-102]	Q9BSJ5 2xAcetyl [K80(100); K91(84.8)]	Uncharacterized protein C17orf80 OS=Homo sapiens OX=9606 GN=C17orf80 PE=1 SV=2	2	2849.58	1000	0.001		10534.7			n/a	Medium	n/a	Medium	16
[R].IKFVIK.[R]	1xAcetyl [K2(99.9)]	P78347	P78347 [534-539]	P78347 1xAcetyl [K535(99.9)]	General transcription factor II-I OS=Homo sapiens OX=9606 GN=GTF2I PE=1 SV=2	1	789.523	1.571	4.116	4915.45	7721.5	31781.1		Peak Found	Medium	Peak Found	Medium	16
[R].TFYEKR.[M]	1xAcetyl [K5(100)]	P62753	P62753 [26-31]	P62753 1xAcetyl [K30(100)]	40S ribosomal protein S6 OS=Homo sapiens OX=9606 GN=RPS6 PE=1 SV=1	1	885.446	0.001		35636.5				Medium	n/a	n/a	Medium	16
[K].KAEAAAAAMATPARPGEAEDAAERPLQDEPAAAAGPGK.[G]	1xOxidation [M9]; 1xAcetyl [K1(99.8)]	Q9NUD5	Q9NUD5 [125-162]	Q9NUD5 1xAcetyl [K125(99.8)]	Zinc finger CCHC domain-containing protein 3 OS=Homo sapiens OX=9606 GN=ZCCHC3 PE=1 SV=2	1	3715.8						No Quan Values	n/a	n/a	Medium	Medium	16
[M].DDDIAALVVDNGSGMCKAGFAGDDAPR.[A]	1xOxidation [M15]; 1xCarbamidomethyl [C16]; 1xAcetyl [K17(100)]; 1xAcetyl [N-Term]	P60709	P60709 [2-28]	P60709 1xAcetyl [N-Term]	Actin, cytoplasmic 1 OS=Homo sapiens OX=9606 GN=ACTB PE=1 SV=1	1	2795.22	1.119	5.059	6301.34	7048.66	35658.6		Peak Found	Peak Found	Medium	Medium	16
[K].DISTNYYASQKK.[T]	1xAcetyl [K12(92)]	P14625	P14625 [672-683]	P14625 1xAcetyl [K683(92)]	Endoplasmin OS=Homo sapiens OX=9606 GN=HSP90B1 PE=1 SV=1	1	1459.71	0.001	1000	52078.9		11161.3		Medium	n/a	Peak Found	Medium	16
[R].ADEVAPAKK.[A]	1xAcetyl [K8(99.7)]	P53396	P53396 [461-469]	P53396 1xAcetyl [K468(99.7)]	ATP-citrate synthase OS=Homo sapiens OX=9606 GN=ACLY PE=1 SV=3	1	970.52	1000	1.089		17018.4	18537.4		n/a	Medium	Peak Found	Medium	16
[K].TFDSIVMDPKK.[D]	1xOxidation [M7]; 1xAcetyl [K]	P13667	P13667 [534-544]		Protein disulfide-isomerase A4 OS=Homo sapiens OX=9606 GN=PDIA4 PE=1 SV=2	1	1338.66	0.001		35645.4				Medium	n/a	n/a	Medium	16
[K].HLTDAYFKK.[K]	1xAcetyl [K8(92.1)]	Q02878	Q02878 [211-219]	Q02878 1xAcetyl [K218(92.1)]	60S ribosomal protein L6 OS=Homo sapiens OX=9606 GN=RPL6 PE=1 SV=3	1	1164.6	0.001		43012.6				Medium	n/a	n/a	Medium	16
[K].TVEKKGKTK.[K]	3xAcetyl [K4(99.7); K5(99.7); K7(98.5)]	Q9P2E9	Q9P2E9 [65-73]	Q9P2E9 3xAcetyl [K68(99.7); K69(99.7); K71(98.5)]	Ribosome-binding protein 1 OS=Homo sapiens OX=9606 GN=RRBP1 PE=1 SV=5	3	1144.66	1000	1.057		12494.9	13205.2		n/a	Medium	Peak Found	Medium	16
[K].HKSDFGKFVLSSGK.[F]	1xAcetyl [K7(86.4)]	P27797	P27797 [42-55]	P27797 1xAcetyl [K48(86.4)]	Calreticulin OS=Homo sapiens OX=9606 GN=CALR PE=1 SV=1	2	1578.83	0.274	0.001	9914.5	2718.35			Medium	Peak Found	n/a	Medium	16
[K].IGPLGLSPKK.[V]	1xAcetyl [K9(92.9)]	P30050	P30050 [32-41]	P30050 1xAcetyl [K40(92.9)]	60S ribosomal protein L12 OS=Homo sapiens OX=9606 GN=RPL12 PE=1 SV=1	1	1051.65	0.001		17169.1				Medium	n/a	n/a	Medium	16
[K].AAVTPGKK.[A]	1xAcetyl [K]	P19338	P19338 [81-88]		Nucleolin OS=Homo sapiens OX=9606 GN=NCL PE=1 SV=3	1	813.483	1.82	1.203	15790.1	28740.8	34583.5		Peak Found	Peak Found	Medium	Medium	16
[R].SEKPLR.[S]	1xAcetyl [K3(100)]	O15371	O15371 [213-218]	O15371 1xAcetyl [K215(100)]	Eukaryotic translation initiation factor 3 subunit D OS=Homo sapiens OX=9606 GN=EIF3D PE=1 SV=1	0	771.436	0.001	1000	40087		4225.5		Medium	n/a	Peak Found	Medium	16
[K].TGYSFVNCKK.[A]	1xCarbamidomethyl [C8]; 1xAcetyl [K]	P43897	P43897 [57-66]		Elongation factor Ts, mitochondrial OS=Homo sapiens OX=9606 GN=TSFM PE=1 SV=2	1	1245.59	1000	0.513		53748.2	27572.7		n/a	Medium	Medium	Medium	16
[K].MPDVDISVPK.[I]	1xAcetyl [K10(100)]	Q09666	Q09666 [5145-5154]	Q09666 1xAcetyl [K5154(100)]	Neuroblast differentiation-associated protein AHNAK OS=Homo sapiens OX=9606 GN=AHNAK PE=1 SV=2	0	1142.58	2.015	4.672	3250.91	6551.92	30611.1		Peak Found	Medium	Peak Found	Medium	16
[K].IKKGSQKGRPSGR.[V]	3xAcetyl [K2(100); K3(100); K7(100)]	P23471	P23471 [1877-1889]	P23471 3xAcetyl [K1878(100); K1879(100); K1883(100)]	Receptor-type tyrosine-protein phosphatase zeta OS=Homo sapiens OX=9606 GN=PTPRZ1 PE=1 SV=4	3	1524.86						No Quan Values	n/a	Medium	n/a	Medium	16
[K].VPQASAMKR.[S]	1xOxidation [M7]; 1xAcetyl [K8(100)]	Q96HN2	Q96HN2 [80-88]	Q96HN2 1xAcetyl [K87(100)]	Adenosylhomocysteinase 3 OS=Homo sapiens OX=9606 GN=AHCYL2 PE=1 SV=1	1	1045.55	1000	1.162		57658.6	67014.2		n/a	Peak Found	Medium	Medium	16
[K].VPLWSK.[I]	1xAcetyl [K6(100)]	Q9P2E3	Q9P2E3 [1240-1245]	Q9P2E3 1xAcetyl [K1245(100)]	NFX1-type zinc finger-containing protein 1 OS=Homo sapiens OX=9606 GN=ZNFX1 PE=1 SV=2	0	771.44	0.801	0.859	36449.6	29199.1	25084.4		Peak Found	Peak Found	Medium	Medium	16
[K].MPEMNIKAPK.[I]	2xOxidation [M1; M4]; 1xAcetyl [K10(95.9)]	Q09666	Q09666 [936-945]; [2569-2578]; [2697-2706]; [2953-2962]; [3081-3090]; [3209-3218]; [3661-3670]; [3863-3872]; [3991-4000]; [4247-4256]; [4375-4384]; [4449-4458]	Q09666 1xAcetyl [K945(95.9)]; 1xAcetyl [K2578(95.9)]; 1xAcetyl [K2706(95.9)]; 1xAcetyl [K2962(95.9)]; 1xAcetyl [K3090(95.9)]; 1xAcetyl [K3218(95.9)]; 1xAcetyl [K3670(95.9)]; 1xAcetyl [K3872(95.9)]; 1xAcetyl [K4000(95.9)]; 1xAcetyl [K4256(95.9)]; 1xAcetyl [K4384(95.9)]; 1xAcetyl [K4458(95.9)]	Neuroblast differentiation-associated protein AHNAK OS=Homo sapiens OX=9606 GN=AHNAK PE=1 SV=2	1	1232.6	0.503	1.622	20956.4	10549.2	17113.5		Peak Found	Peak Found	Medium	Medium	16
[K].KTGSKSVDVSKLGASEK.[N]	2xAcetyl [K1(96.6); K11(85)]	Q96KC8	Q96KC8 [193-209]	Q96KC8 2xAcetyl [K193(96.6); K203(85)]	DnaJ homolog subfamily C member 1 OS=Homo sapiens OX=9606 GN=DNAJC1 PE=1 SV=1	3	1804.97	1000	0.001		8430.69			n/a	Medium	n/a	Medium	16
[R].KFTWKKR.[-]	3xAcetyl [K1(100); K5(100); K6(100)]	P82933	P82933 [390-396]	P82933 3xAcetyl [K390(100); K394(100); K395(100)]	28S ribosomal protein S9, mitochondrial OS=Homo sapiens OX=9606 GN=MRPS9 PE=1 SV=2	3	1119.63	1000	0.834		24572.6	20503.2		n/a	Peak Found	Medium	Medium	16
[-].MSRPSSVSPRQPAPGGGGGGGPSPCGPGGGGRAKGLK.[D]	1xAcetyl [N-Term]; 1xOxidation [M1]; 1xCarbamidomethyl [C25]; 1xAcetyl [K]	Q9H6S0	Q9H6S0 [1-37]	Q9H6S0 1xAcetyl [N-Term]	3'-5' RNA helicase YTHDC2 OS=Homo sapiens OX=9606 GN=YTHDC2 PE=1 SV=2	3	3472.69						No Quan Values	Medium	n/a	n/a	Medium	16
[K].SKTLCK.[S]	1xCarbamidomethyl [C5]; 1xAcetyl [K2(99.9)]	Q6DN12	Q6DN12 [389-394]	Q6DN12 1xAcetyl [K390(99.9)]	Multiple C2 and transmembrane domain-containing protein 2 OS=Homo sapiens OX=9606 GN=MCTP2 PE=1 SV=3	1	778.413	0.001	1000	4726.07		14343.5		Peak Found	n/a	Medium	Medium	15
[K].LGTGEMNIHSPSDVLGKSLADLQK.[Q]	1xOxidation [M6]; 2xAcetyl [K17(100); K24(100)]	Q7Z7A1	Q7Z7A1 [822-845]	Q7Z7A1 2xAcetyl [K838(100); K845(100)]	Centriolin OS=Homo sapiens OX=9606 GN=CNTRL PE=1 SV=2	1	2610.31						No Quan Values	n/a	Medium	n/a	Medium	15
[R].AAKASHMGVSTDSGTQETK.[K]	1xOxidation [M7]; 1xAcetyl [K3(90.7)]	Q86V48	Q86V48 [431-449]	Q86V48 1xAcetyl [K433(90.7)]	Leucine zipper protein 1 OS=Homo sapiens OX=9606 GN=LUZP1 PE=1 SV=2	1	1963.9	0.001	1000	7555.76		11387.5		Peak Found	n/a	Medium	Medium	15
[K].FLKFGMTPSK.[G]	1xOxidation [M6]; 1xAcetyl [K3(100)]	P55072	P55072 [503-512]	P55072 1xAcetyl [K505(100)]	Transitional endoplasmic reticulum ATPase OS=Homo sapiens OX=9606 GN=VCP PE=1 SV=4	1	1213.63	0.001		13570.4				Medium	n/a	n/a	Medium	15
[K].EAKPSATGKVIDKK.[L]	2xAcetyl [K9(100); K14(89.7)]	P14635	P14635 [65-78]	P14635 2xAcetyl [K73(100); K78(89.7)]	G2/mitotic-specific cyclin-B1 OS=Homo sapiens OX=9606 GN=CCNB1 PE=1 SV=1	2	1555.87	1000	0.925		26780.2	24775.3		n/a	Medium	Peak Found	Medium	15
[M].TELQQDVEDTKPAKVLGKR.[E]	1xAcetyl [N-Term]; 2xAcetyl [K14(87); K18(100)]	Q96HH9	Q96HH9 [2-20]	Q96HH9 1xAcetyl [N-Term]; 2xAcetyl [K15(87); K19(100)]	GRAM domain-containing protein 2B OS=Homo sapiens OX=9606 GN=GRAMD2B PE=1 SV=1	2	2281.2	1000	0.429		27215.8	11677.7		n/a	Peak Found	Medium	Medium	15
[K].NSAQQFAETAHKLAMKHK.[C]	1xOxidation [M15]; 2xAcetyl [K12(99.9); K16(85.6)]	Q8NFX7	Q8NFX7 [192-209]	Q8NFX7 2xAcetyl [K203(99.9); K207(85.6)]	Syntaxin-binding protein 6 OS=Homo sapiens OX=9606 GN=STXBP6 PE=1 SV=2	2	2140.06	1000	0.876		61655.2	53991.9		n/a	Medium	Peak Found	Medium	15
[M].TSAAPAKKPYR.[K]	1xAcetyl [N-Term]; 2xAcetyl [K7(100); K8(100)]	Q5JTD0	Q5JTD0 [2-12]	Q5JTD0 1xAcetyl [N-Term]; 2xAcetyl [K8(100); K9(100)]	Tight junction-associated protein 1 OS=Homo sapiens OX=9606 GN=TJAP1 PE=1 SV=1	1	1315.7	1000	0.929		22746.3	21136.5		n/a	Peak Found	Medium	Medium	15
[R].DAPPRK.[E]	1xAcetyl [K6(100)]	Q93084	Q93084 [568-573]	Q93084 1xAcetyl [K573(100)]	Sarcoplasmic/endoplasmic reticulum calcium ATPase 3 OS=Homo sapiens OX=9606 GN=ATP2A3 PE=1 SV=3	1	725.394	0.001		6289.93				Medium	n/a	n/a	Medium	15
[K].DDPKGSSKMPAGSPTK.[A]	1xOxidation [M9]; 2xAcetyl [K4(100); K8(100)]	Q8IYP9	Q8IYP9 [240-255]	Q8IYP9 2xAcetyl [K243(100); K247(100)]	Palmitoyltransferase ZDHHC23 OS=Homo sapiens OX=9606 GN=ZDHHC23 PE=1 SV=3	2	1702.8	1000	0.001		14930.9			n/a	Medium	n/a	Medium	15
[K].VALKAEDKSQLFNAK.[N]	2xAcetyl [K4(100); K8(100)]	Q6P995	Q6P995 [417-431]	Q6P995 2xAcetyl [K420(100); K424(100)]	Protein FAM171B OS=Homo sapiens OX=9606 GN=FAM171B PE=2 SV=3	2	1745.94						No Quan Values	n/a	Medium	Medium	Medium	15
[KR].MIEQLK.[RV]	1xAcetyl [K6(100)]	Q8WZ74	Q8WZ74 [265-270]	Q8WZ74 1xAcetyl [K270(100)]	Cortactin-binding protein 2 OS=Homo sapiens OX=9606 GN=CTTNBP2 PE=1 SV=1	0	803.433	0.939	0.952	26209	24608.9	23418.9		Medium	Peak Found	Peak Found	Medium	15
[K].SPASSSSKNLAVKVYTPVASR.[Q]	2xAcetyl [K8(100); K13(100)]	Q9NS91	Q9NS91 [103-123]	Q9NS91 2xAcetyl [K110(100); K115(100)]	E3 ubiquitin-protein ligase RAD18 OS=Homo sapiens OX=9606 GN=RAD18 PE=1 SV=2	2	2233.18	1.443	0.959	18215.3	26284.6	25218.3		Peak Found	Medium	Peak Found	Medium	15
[R].AHVFQIDPNTKKNWMPASK.[Q]	1xOxidation [M15]; 2xAcetyl [K11(89.2); K12(89.2)]	Q9NSB8	Q9NSB8 [11-29]	Q9NSB8 2xAcetyl [K21(89.2); K22(89.2)]	Homer protein homolog 2 OS=Homo sapiens OX=9606 GN=HOMER2 PE=1 SV=1	2	2312.15	0.877	4.598	23332.9	20451.3	94034.7		Peak Found	Medium	Peak Found	Medium	15
[K].DDIENMVKNAEKYAEEDRR.[K]	2xAcetyl [K8(100); K12(100)]	P38646	P38646 [556-574]	P38646 2xAcetyl [K563(100); K567(100)]	Stress-70 protein, mitochondrial OS=Homo sapiens OX=9606 GN=HSPA9 PE=1 SV=2	3	2409.1		1000			7929.75		n/a	n/a	Medium	Medium	15
[R].SGDWKGYTGK.[T]	1xAcetyl [K5(100)]	P06744	P06744 [138-147]	P06744 1xAcetyl [K142(100)]	Glucose-6-phosphate isomerase OS=Homo sapiens OX=9606 GN=GPI PE=1 SV=4	1	1140.53	0.001		19994.1				Medium	n/a	n/a	Medium	15
[K].NGKILCEQCMTSNQKKALK.[A]	2xCarbamidomethyl [C6; C9]; 3xAcetyl [K3(96.2); K15(88.1); K]	Q8WXI9	Q8WXI9 [436-454]	Q8WXI9 3xAcetyl [K438(96.2); K450(88.1); K]	Transcriptional repressor p66-beta OS=Homo sapiens OX=9606 GN=GATAD2B PE=1 SV=1	3	2377.17	0.001	1000	17731		3770.44		Medium	n/a	Peak Found	Medium	15
[K].GAVDGGLSIPHSTKR.[F]	1xAcetyl [K14(100)]	P46777	P46777 [165-179]	P46777 1xAcetyl [K178(100)]	60S ribosomal protein L5 OS=Homo sapiens OX=9606 GN=RPL5 PE=1 SV=3	1	1536.81	0.001		38380.3				Medium	n/a	n/a	Medium	15
[R].NEFDWKK.[Q]	1xAcetyl [K]	P07099	P07099 [99-105]		Epoxide hydrolase 1 OS=Homo sapiens OX=9606 GN=EPHX1 PE=1 SV=1	1	1008.48	0.183	1.024	36491.7	6687.82	6849.17		Medium	Peak Found	Peak Found	Medium	15
[K].EETQPPVALKK.[E]	1xAcetyl [K]	Q8NC51	Q8NC51 [93-103]		Plasminogen activator inhibitor 1 RNA-binding protein OS=Homo sapiens OX=9606 GN=SERBP1 PE=1 SV=2	1	1281.7	3.017	1.034	37230.6	112318	116169		Peak Found	Peak Found	Medium	Medium	15
[K].AFNQGKIFK.[-]	1xAcetyl [K6(89.7)]	P26641	P26641 [429-437]	P26641 1xAcetyl [K434(89.7)]	Elongation factor 1-gamma OS=Homo sapiens OX=9606 GN=EEF1G PE=1 SV=3	1	1094.6	0.001		35500				Medium	n/a	n/a	Medium	15
[R].EAFEAIKAAATSKFPPHR.[F]	2xAcetyl [K7(100); K13(100)]	Q9BQC6	Q9BQC6 [69-86]	Q9BQC6 2xAcetyl [K75(100); K81(100)]	Ribosomal protein 63, mitochondrial OS=Homo sapiens OX=9606 GN=MRPL57 PE=1 SV=1	2	2055.07	1000	0.833		8564.05	7135.52		n/a	Medium	Peak Found	Medium	15
[K].DHGKKK.[G]	2xAcetyl [K5(90.9); K6(98.8)]	Q15311	Q15311 [67-72]	Q15311 2xAcetyl [K71(90.9); K72(98.8)]	RalA-binding protein 1 OS=Homo sapiens OX=9606 GN=RALBP1 PE=1 SV=3	2	796.431	1.166	0.716	52648	61381.5	43977.9		Medium	Medium	Peak Found	Medium	15
[R].SDMDQIVNSKNYLIGKIKAMVAQPAEK.[S]	2xOxidation [M3; M20]; 3xAcetyl [K16(75.2); K18(80.1); K27(80.1)]	Q9BZQ8	Q9BZQ8 [311-337]	Q9BZQ8 3xAcetyl [K326(75.2); K328(80.1); K337(80.1)]	Protein Niban 1 OS=Homo sapiens OX=9606 GN=NIBAN1 PE=1 SV=1	3	3149.59						No Quan Values	n/a	n/a	Medium	Medium	15
[R].LIFEKFSGK.[D]	1xAcetyl [K5(100)]	P78527	P78527 [2255-2263]	P78527 1xAcetyl [K2259(100)]	DNA-dependent protein kinase catalytic subunit OS=Homo sapiens OX=9606 GN=PRKDC PE=1 SV=3	1	1110.62	0.001		10604.5				Medium	n/a	n/a	Medium	15
[R].KSPENTEGKDGSKVTK.[Q]	1xAcetyl [K]	Q15651	Q15651 [5-20]		High mobility group nucleosome-binding domain-containing protein 3 OS=Homo sapiens OX=9606 GN=HMGN3 PE=1 SV=2	3	1746.89	1000	0.001		21490.9			n/a	Medium	n/a	Medium	15
[R].EADSSSDYVNMDFTKR.[E]	1xAcetyl [K15(100)]	O14654	O14654 [914-929]	O14654 1xAcetyl [K928(100)]	Insulin receptor substrate 4 OS=Homo sapiens OX=9606 GN=IRS4 PE=1 SV=1	1	1906.81						No Quan Values	n/a	n/a	Medium	Medium	15
[R].TFEGIDPKK.[T]	1xAcetyl [K]	P50395	P50395 [157-165]		Rab GDP dissociation inhibitor beta OS=Homo sapiens OX=9606 GN=GDI2 PE=1 SV=2	1	1076.56	0.001		46094.4				Medium	n/a	n/a	Medium	15
[K].TISLDYKK.[F]	1xAcetyl [K8(91.4)]	Q8N3C0	Q8N3C0 [191-198]	Q8N3C0 1xAcetyl [K198(91.4)]	Activating signal cointegrator 1 complex subunit 3 OS=Homo sapiens OX=9606 GN=ASCC3 PE=1 SV=3	1	1009.56	2.028	0.822	9990.12	20255.6	16645.2		Peak Found	Medium	Peak Found	Medium	15
[R].QEEDGLEFLDNLEPKFR.[T]	1xAcetyl [K15(100)]	Q02487	Q02487 [876-892]	Q02487 1xAcetyl [K890(100)]	Desmocollin-2 OS=Homo sapiens OX=9606 GN=DSC2 PE=1 SV=1	1	2121.01	1000	1.14		41703.3	47547.7		n/a	Medium	Peak Found	Medium	15
[K].ASHGYGGKFGVEQDR.[M]	1xAcetyl [K8(100)]	Q14247	Q14247 [80-94]	Q14247 1xAcetyl [K87(100)]	Src substrate cortactin OS=Homo sapiens OX=9606 GN=CTTN PE=1 SV=2	1	1649.77	4.389	1.135	25408.1	111514	126576		Peak Found	Peak Found	Medium	Medium	15
[K].ILIQYK.[Q]	1xAcetyl [K6(100)]	Q71RH2	Q71RH2 [177-182]	Q71RH2 1xAcetyl [K182(100)]	Ceramide synthase OS=Homo sapiens OX=9606 GN=TLCD3B PE=2 SV=1	0	819.497	0.001		88411.4				Medium	n/a	n/a	Medium	15
[R].NGVGGMAKEATMKGSSSASIVKGQHEMSEMDGR.[W]	2xOxidation [M27; M30]; 3xAcetyl [K8(100); K13(100); K22(100)]	Q14126	Q14126 [685-717]	Q14126 3xAcetyl [K692(100); K697(100); K706(100)]	Desmoglein-2 OS=Homo sapiens OX=9606 GN=DSG2 PE=1 SV=2	3	3525.57						No Quan Values	n/a	n/a	Medium	Medium	15
[R].QTFTHNPLLQPGKDNPPNIPSSSSKPK.[S]	2xAcetyl [K13(100); K25(82.6)]	Q15070	Q15070 [399-425]	Q15070 2xAcetyl [K411(100); K423(82.6)]	Mitochondrial inner membrane protein OXA1L OS=Homo sapiens OX=9606 GN=OXA1L PE=1 SV=3	1	3013.54	1000	1.263		82315	103971		n/a	Medium	Peak Found	Medium	15
[K].SVKGNTALHDCAESGSLDIMK.[M]	1xCarbamidomethyl [C11]; 1xAcetyl [K21(99)]	Q96JP0	Q96JP0 [179-199]	Q96JP0 1xAcetyl [K199(99)]	Protein fem-1 homolog C OS=Homo sapiens OX=9606 GN=FEM1C PE=1 SV=1	1	2275.07						No Quan Values	Medium	n/a	n/a	Medium	15
[K].TKKDDEKSK.[K]	2xAcetyl [K3(99.3); K9(99.9)]	O43172	O43172 [148-156]	O43172 2xAcetyl [K150(99.3); K156(99.9)]	U4/U6 small nuclear ribonucleoprotein Prp4 OS=Homo sapiens OX=9606 GN=PRPF4 PE=1 SV=2	3	1162.6	3.147	0.434	163651	515023	223495		Peak Found	Medium	Medium	Medium	15
[R].HPDMKK.[R]	1xAcetyl [K5(94.8)]	P40227	P40227 [218-223]	P40227 1xAcetyl [K222(94.8)]	T-complex protein 1 subunit zeta OS=Homo sapiens OX=9606 GN=CCT6A PE=1 SV=3	1	797.397	0.001		83056.2				Medium	n/a	n/a	Medium	15
[R].GAKDIAKEVK.[K]	2xAcetyl [K3(100); K]	Q7L0J3	Q7L0J3 [14-23]	Q7L0J3 2xAcetyl [K16(100); K]	Synaptic vesicle glycoprotein 2A OS=Homo sapiens OX=9606 GN=SV2A PE=1 SV=1	2	1142.64						No Quan Values	n/a	Medium	n/a	Medium	15
[R].VYVVGTAHFSDDSKR.[D]	1xAcetyl [K14(100)]	Q9H4I3	Q9H4I3 [75-89]	Q9H4I3 1xAcetyl [K88(100)]	TraB domain-containing protein OS=Homo sapiens OX=9606 GN=TRABD PE=1 SV=1	1	1722.84	0.374	0.932	27392.5	10242	9548.54		Peak Found	Medium	Peak Found	Medium	15
[K].FPLTTESAMKK.[I]	1xOxidation [M9]; 1xAcetyl [K10(99.3)]	P62750	P62750 [79-89]	P62750 1xAcetyl [K88(99.3)]	60S ribosomal protein L23a OS=Homo sapiens OX=9606 GN=RPL23A PE=1 SV=1	1	1310.67	0.001		87064.4				Medium	n/a	n/a	Medium	15
[K].NNPIAKK.[E]	1xAcetyl [K6(88.1)]	Q9UM73	Q9UM73 [1519-1525]	Q9UM73 1xAcetyl [K1524(88.1)]	ALK tyrosine kinase receptor OS=Homo sapiens OX=9606 GN=ALK PE=1 SV=3	1	826.478	0.534	1.169	31159.8	16626	19439.3		Peak Found	Peak Found	Medium	Medium	15
[R].DFLMSGLPDLLKR.[Q]	1xOxidation [M4]; 1xAcetyl [K12(100)]	Q96QE3	Q96QE3 [836-848]	Q96QE3 1xAcetyl [K847(100)]	ATPase family AAA domain-containing protein 5 OS=Homo sapiens OX=9606 GN=ATAD5 PE=1 SV=4	1	1562.82	0.568	1.805	53201	30222.4	54541.7		Peak Found	Peak Found	Medium	Medium	15
[K].KELGKMMR.[E]	2xOxidation [M6; M7]; 1xAcetyl [K5(89.7)]	Q14683	Q14683 [268-275]	Q14683 1xAcetyl [K272(89.7)]	Structural maintenance of chromosomes protein 1A OS=Homo sapiens OX=9606 GN=SMC1A PE=1 SV=2	2	1066.54	0.001		6482.52				Medium	n/a	n/a	Medium	15
[K].VSEQGLIEILKK.[V]	1xAcetyl [K]	O14737	O14737 [87-98]		Programmed cell death protein 5 OS=Homo sapiens OX=9606 GN=PDCD5 PE=1 SV=3	1	1398.82	0.001		6756.85				Medium	n/a	n/a	Medium	15
[K].AEVGEGAMGTAQLQIMASSKGEALLDSKNK.[V]	1xOxidation [M16]; 1xAcetyl [K]	Q5H9R4	Q5H9R4 [658-687]		Armadillo repeat-containing X-linked protein 4 OS=Homo sapiens OX=9606 GN=ARMCX4 PE=1 SV=3	2	3092.52						No Quan Values	n/a	Medium	n/a	Medium	15
[M].ECALDAQSLISISLRK.[I]	1xAcetyl [N-Term]; 1xCarbamidomethyl [C2]; 1xAcetyl [K16(100)]	Q5T953	Q5T953 [2-17]	Q5T953 1xAcetyl [N-Term]; 1xAcetyl [K17(100)]	Immediate early response gene 5-like protein OS=Homo sapiens OX=9606 GN=IER5L PE=2 SV=1	1	1887.98		1000			4794.7		n/a	n/a	Medium	Medium	15
[-].MIEDSGKR.[G]	1xAcetyl [K7(100)]	Q9Y4J8	Q9Y4J8 [1-8]	Q9Y4J8 1xAcetyl [K7(100)]	Dystrobrevin alpha OS=Homo sapiens OX=9606 GN=DTNA PE=1 SV=2	1	977.472	1000	0.843		38911.4	32795.5		n/a	Medium	Peak Found	Medium	15
[K].HNELTGDNVGPLILKK.[K]	1xAcetyl [K]	Q8N5K1	Q8N5K1 [117-132]		CDGSH iron-sulfur domain-containing protein 2 OS=Homo sapiens OX=9606 GN=CISD2 PE=1 SV=1	1	1789.98	2.1	0.783	19678.5	41332.5	32356.8		Medium	Peak Found	Peak Found	Medium	15
[R].VSIRAAGGKMK.[K]	1xOxidation [M10]; 1xAcetyl [K]	Q9BYW2	Q9BYW2 [1695-1705]		Histone-lysine N-methyltransferase SETD2 OS=Homo sapiens OX=9606 GN=SETD2 PE=1 SV=3	2	1175.66	2.577	4.681	15035.3	38742	181370		Peak Found	Medium	Peak Found	Medium	15
[K].MQDIPIYANVHK.[T]	1xOxidation [M1]; 1xAcetyl [K12(100)]	Q8WZ64	Q8WZ64 [71-82]	Q8WZ64 1xAcetyl [K82(100)]	Arf-GAP with Rho-GAP domain, ANK repeat and PH domain-containing protein 2 OS=Homo sapiens OX=9606 GN=ARAP2 PE=1 SV=3	0	1486.74	0.001		14704.5				Medium	n/a	n/a	Medium	15
[R].GLFDEYGSKK.[S]	1xAcetyl [K]	P14625	P14625 [396-405]		Endoplasmin OS=Homo sapiens OX=9606 GN=HSP90B1 PE=1 SV=1	1	1185.58	0.001		36687.5				Medium	n/a	n/a	Medium	15
[K].GESVKKMREESGAR.[I]	1xOxidation [M7]; 1xAcetyl [K5(77.5)]	Q15366	Q15366 [33-46]	Q15366 1xAcetyl [K37(77.5)]	Poly(rC)-binding protein 2 OS=Homo sapiens OX=9606 GN=PCBP2 PE=1 SV=1	3	1621.8	0.199	1.131	20092.8	4001.7	4524.5		Medium	Peak Found	Peak Found	Medium	15
[K].DMALNIGNEIDAQNPQIKR.[I]	1xOxidation [M2]; 1xAcetyl [K18(100)]	O00161	O00161 [168-186]	O00161 1xAcetyl [K185(100)]	Synaptosomal-associated protein 23 OS=Homo sapiens OX=9606 GN=SNAP23 PE=1 SV=1	1	2198.09	1000	0.594		31918.7	18953.9		n/a	Medium	Peak Found	Medium	15
[R].IRMEPWDYPAKQEDKGR.[A]	2xAcetyl [K11(100); K15(100)]	P82930	P82930 [196-212]	P82930 2xAcetyl [K206(100); K210(100)]	28S ribosomal protein S34, mitochondrial OS=Homo sapiens OX=9606 GN=MRPS34 PE=1 SV=2	3	2203.06	1000	0.667		29747.6	19849.7		n/a	Peak Found	Medium	Medium	15
[K].GAKGEPGPDGPPGR.[T]	1xAcetyl [K3(100)]	P25940	P25940 [1328-1341]	P25940 1xAcetyl [K1330(100)]	Collagen alpha-3(V) chain OS=Homo sapiens OX=9606 GN=COL5A3 PE=1 SV=3	1	1333.65	1.037	1.08	438710	454875	491411		Peak Found	Medium	Peak Found	Medium	15
[K].QILGVIDKK.[L]	1xAcetyl [K8(89.7)]	Q14444	Q14444 [56-64]	Q14444 1xAcetyl [K63(89.7)]	Caprin-1 OS=Homo sapiens OX=9606 GN=CAPRIN1 PE=1 SV=2	1	1055.65	0.001		15716.6				Medium	n/a	n/a	Medium	15
[K].AKDDATLSGKR.[M]	1xAcetyl [K10(100)]	Q13442	Q13442 [163-173]	Q13442 1xAcetyl [K172(100)]	28 kDa heat- and acid-stable phosphoprotein OS=Homo sapiens OX=9606 GN=PDAP1 PE=1 SV=1	2	1203.63	1000	1.317		12748	16789.8		n/a	Peak Found	Medium	Medium	15
[K].AKFENLCK.[LF]	1xCarbamidomethyl [C7]; 1xAcetyl [K2(100)]	P08238	P08238 [558-565]	P08238 1xAcetyl [K559(100)]	Heat shock protein HSP 90-beta OS=Homo sapiens OX=9606 GN=HSP90AB1 PE=1 SV=4	1	1051.52	0.001		36880.3				Medium	n/a	n/a	Medium	15
[KR].ILDGKR.[SI]	1xAcetyl [K5(100)]	Q68DA7	Q68DA7 [1050-1055]	Q68DA7 1xAcetyl [K1054(100)]	Formin-1 OS=Homo sapiens OX=9606 GN=FMN1 PE=1 SV=3	1	743.441	0.926	0.827	9692.77	8972.61	7419.53		Peak Found	Medium	Peak Found	Medium	15
[K].SLQAKFPSNLK.[V]	1xAcetyl [K5(90.4)]	Q32NB8	Q32NB8 [148-158]	Q32NB8 1xAcetyl [K152(90.4)]	CDP-diacylglycerol--glycerol-3-phosphate 3-phosphatidyltransferase, mitochondrial OS=Homo sapiens OX=9606 GN=PGS1 PE=2 SV=1	1	1274.71	1000	0.919		47043.1	43254.4		n/a	Peak Found	Medium	Medium	15
[K].TPKTPK.[G]	1xAcetyl [K]	P06748	P06748 [234-239]		Nucleophosmin OS=Homo sapiens OX=9606 GN=NPM1 PE=1 SV=2	1	713.419	4.11	0.491	3502.55	14395.6	7066.53		Peak Found	Medium	Peak Found	Medium	15
[R].TWAPLAMAAKVDLSTSTDWKEAK.[S]	1xOxidation [M7]; 3xAcetyl [K10(100); K20(100); K23(100)]	Q9BQ69	Q9BQ69 [77-99]	Q9BQ69 3xAcetyl [K86(100); K96(100); K99(100)]	ADP-ribose glycohydrolase MACROD1 OS=Homo sapiens OX=9606 GN=MACROD1 PE=1 SV=2	2	2662.31		1000			14469.2		n/a	n/a	Medium	Medium	15
[K].HMKVFHK.[Y]	1xOxidation [M2]; 1xAcetyl [K3(91.8)]	A6NN14	A6NN14 [159-165]	A6NN14 1xAcetyl [K161(91.8)]	Zinc finger protein 729 OS=Homo sapiens OX=9606 GN=ZNF729 PE=2 SV=4	1	984.508	0.001	1000	28679.2		44615.4		Peak Found	n/a	Medium	Medium	15
[R].LKEEEEDKKR.[K]	1xAcetyl [K9(92.4)]	P27797	P27797 [367-376]	P27797 1xAcetyl [K375(92.4)]	Calreticulin OS=Homo sapiens OX=9606 GN=CALR PE=1 SV=1	3	1345.7	0.001	1000	60532		3337.25		Medium	n/a	Peak Found	Medium	15
[K].GSDAGQLYAMKVLK.[K]	1xOxidation [M10]; 2xAcetyl [K11(100); K14(100)]	Q15349	Q15349 [81-94]	Q15349 2xAcetyl [K91(100); K94(100)]	Ribosomal protein S6 kinase alpha-2 OS=Homo sapiens OX=9606 GN=RPS6KA2 PE=1 SV=2	1	1580.8						No Quan Values	n/a	n/a	Medium	Medium	15
[K].EQSILELGSLLAKTGQAAELGGLLK.[Y]	1xAcetyl [K]	O00231	O00231 [47-71]		26S proteasome non-ATPase regulatory subunit 11 OS=Homo sapiens OX=9606 GN=PSMD11 PE=1 SV=3	1	2581.44		1000			111528		n/a	n/a	Medium	Medium	15
[K].DKDGKPK.[Q]	1xAcetyl [K5(99.8)]	Q9Y580	Q9Y580 [44-50]	Q9Y580 1xAcetyl [K48(99.8)]	RNA-binding protein 7 OS=Homo sapiens OX=9606 GN=RBM7 PE=1 SV=1	1	829.441	1.162	0.629	34327.8	39896.3	25109.3		Peak Found	Medium	Peak Found	Medium	15
[K].TAVAHAK.[E]	1xAcetyl [K7(100)]	Q9NWU5	Q9NWU5 [185-191]	Q9NWU5 1xAcetyl [K191(100)]	39S ribosomal protein L22, mitochondrial OS=Homo sapiens OX=9606 GN=MRPL22 PE=1 SV=1	0	739.41	0.001		15045.9				Medium	n/a	n/a	Medium	15
[R].FLKGDTTDLLK.[Y]	1xAcetyl [K11(100)]	O43264	O43264 [380-390]	O43264 1xAcetyl [K390(100)]	Centromere/kinetochore protein zw10 homolog OS=Homo sapiens OX=9606 GN=ZW10 PE=1 SV=3	1	1292.71	1000	6.777		3668.88	24864		n/a	Medium	Peak Found	Medium	15
[-].MDGRVQLMKALLAGPLRPAAR.[R]	1xAcetyl [N-Term]; 1xOxidation [M1]; 1xAcetyl [K9(100)]	Q9BWD3	Q9BWD3 [1-21]	Q9BWD3 1xAcetyl [N-Term]; 1xAcetyl [K9(100)]	Retrotransposon Gag-like protein 8A OS=Homo sapiens OX=9606 GN=RTL8A PE=1 SV=3	2	2364.3	1000	1.313		2533.49	3325.27		n/a	Peak Found	Medium	Medium	15
[K].FTLAKIR.[K]	1xAcetyl [K5(100)]	P46781	P46781 [48-54]	P46781 1xAcetyl [K52(100)]	40S ribosomal protein S9 OS=Homo sapiens OX=9606 GN=RPS9 PE=1 SV=3	1	890.546	0.001		13766.8				Medium	n/a	n/a	Medium	15
[R].SGPYGYRGIGGMKPSMSDTNLAEAGHFFYK.[S]	2xOxidation [M12; M16]; 2xAcetyl [K13(100); K30(100)]	Q9Y6V0	Q9Y6V0 [2979-3008]	Q9Y6V0 2xAcetyl [K2991(100); K3008(100)]	Protein piccolo OS=Homo sapiens OX=9606 GN=PCLO PE=1 SV=5	1	3354.52						No Quan Values	Medium	n/a	n/a	Medium	15
[R].ESSYACYYDEKR.[S]	1xCarbamidomethyl [C6]; 1xAcetyl [K11(100)]	Q99538	Q99538 [214-225]	Q99538 1xAcetyl [K224(100)]	Legumain OS=Homo sapiens OX=9606 GN=LGMN PE=1 SV=1	1	1612.66						No Quan Values	Medium	n/a	n/a	Medium	15
[K].ETSESQDSEKENTKK.[D]	2xAcetyl [K10(98.8); K]	Q92665	Q92665 [83-97]	Q92665 2xAcetyl [K92(98.8); K]	28S ribosomal protein S31, mitochondrial OS=Homo sapiens OX=9606 GN=MRPS31 PE=1 SV=3	2	1823.81	1000	0.847		16959	14363.1		n/a	Medium	Peak Found	Medium	15
[R].MEEGEVYAIETFGSTGKGVVHDDMECSHYMK.[N]	2xOxidation [M1; M30]; 1xCarbamidomethyl [C26]; 1xAcetyl [K31(78.8)]	P50579	P50579 [355-385]	P50579 1xAcetyl [K385(78.8)]	Methionine aminopeptidase 2 OS=Homo sapiens OX=9606 GN=METAP2 PE=1 SV=1	1	3610.51						No Quan Values	n/a	n/a	Medium	Medium	15
[M].SKPHSEAGTAFIQTQQLHAAMADTFLEHMCR.[L]	2xOxidation [M21; M29]; 1xCarbamidomethyl [C30]; 1xAcetyl [K2(100)]; 1xAcetyl [N-Term]	P14618	P14618 [2-32]	P14618 1xAcetyl [K3(100)]; 1xAcetyl [N-Term]	Pyruvate kinase PKM OS=Homo sapiens OX=9606 GN=PKM PE=1 SV=4	0	3587.65		1000			71441.4		n/a	n/a	Medium	Medium	15
[K].DIFMTEEQKKYYNAMKK.[L]	1xOxidation [M4]; 3xAcetyl [K10(81.6); K16(81.6); K17(81.6)]	P35499	P35499 [1309-1325]	P35499 3xAcetyl [K1318(81.6); K1324(81.6); K1325(81.6)]	Sodium channel protein type 4 subunit alpha OS=Homo sapiens OX=9606 GN=SCN4A PE=1 SV=4	3	2309.08		1000			5650.67		n/a	n/a	Medium	Medium	15
[R].KREEAAAVPAAAPDDLALLKNLR.[S]	2xAcetyl [K1(100); K20(100)]	Q86UE4	Q86UE4 [88-110]	Q86UE4 2xAcetyl [K88(100); K107(100)]	Protein LYRIC OS=Homo sapiens OX=9606 GN=MTDH PE=1 SV=2	3	2516.38	1000	0.793		46214.4	36631		n/a	Medium	Peak Found	Medium	15
[R].KKLSEKPKPNGR.[T]	3xAcetyl [K1(100); K2(100); K6(97.7)]	Q86UE4	Q86UE4 [120-131]	Q86UE4 3xAcetyl [K120(100); K121(100); K125(97.7)]	Protein LYRIC OS=Homo sapiens OX=9606 GN=MTDH PE=1 SV=2	2	1507.86	1000	0.753		21363.5	16093.5		n/a	Medium	Peak Found	Medium	15
[R].NTVVPTKK.[S]	1xAcetyl [K]	P11021	P11021 [440-447]		Endoplasmic reticulum chaperone BiP OS=Homo sapiens OX=9606 GN=HSPA5 PE=1 SV=2	1	928.546	0.001		53710.9				Medium	n/a	n/a	Medium	15
[K].ARKGSGMMSKSDNFGEK.[M]	2xOxidation [M7; M8]; 2xAcetyl [K3(92); K10(86)]	P22676	P22676 [51-67]	P22676 2xAcetyl [K53(92); K60(86)]	Calretinin OS=Homo sapiens OX=9606 GN=CALB2 PE=2 SV=2	3	1945.87						No Quan Values	n/a	Medium	n/a	Medium	15
[R].AEEQMLKER.[E]	1xOxidation [M5]; 1xAcetyl [K7(100)]	Q14152	Q14152 [818-826]	Q14152 1xAcetyl [K824(100)]	Eukaryotic translation initiation factor 3 subunit A OS=Homo sapiens OX=9606 GN=EIF3A PE=1 SV=1	1	1191.57	0.001		13827.9				Medium	n/a	n/a	Medium	14
[R].LRENELTYYCCKK.[D]	2xCarbamidomethyl [C10; C11]; 1xAcetyl [K]	P13987	P13987 [79-91]		CD59 glycoprotein OS=Homo sapiens OX=9606 GN=CD59 PE=1 SV=1	2	1818.85	0.001		41266.6				Medium	n/a	n/a	Medium	14
[K].REDYESLPKEVASAKPKVLLDVK.[L]	3xAcetyl [K15(75.6); K17(89); K23(96.6)]	Q9Y3Z3	Q9Y3Z3 [470-492]	Q9Y3Z3 3xAcetyl [K484(75.6); K486(89); K492(96.6)]	Deoxynucleoside triphosphate triphosphohydrolase SAMHD1 OS=Homo sapiens OX=9606 GN=SAMHD1 PE=1 SV=2	3	2740.48						No Quan Values	n/a	Medium	n/a	Medium	14
[R].VVHASDKTVEVKPGMKAR.[F]	2xAcetyl [K7(100); K16(99.7)]	Q09472	Q09472 [1325-1342]	Q09472 2xAcetyl [K1331(100); K1340(99.7)]	Histone acetyltransferase p300 OS=Homo sapiens OX=9606 GN=EP300 PE=1 SV=2	2	2036.1	1000	1.293		16997	21973.5		n/a	Peak Found	Medium	Medium	14
[R].LSNKLKGSTDEMSAPGAER.[G]	1xOxidation [M12]; 2xAcetyl [K4(100); K6(100)]	Q9H9J4	Q9H9J4 [722-740]	Q9H9J4 2xAcetyl [K725(100); K727(100)]	Ubiquitin carboxyl-terminal hydrolase 42 OS=Homo sapiens OX=9606 GN=USP42 PE=1 SV=3	2	2091	0.001		6188.15				Medium	n/a	n/a	Medium	14
[K].EKTKEDLDSRSNLHLPETK.[F]	2xAcetyl [K2(83.2); K19(99.9)]	Q9Y4K1	Q9Y4K1 [929-947]	Q9Y4K1 2xAcetyl [K930(83.2); K947(99.9)]	Beta/gamma crystallin domain-containing protein 1 OS=Homo sapiens OX=9606 GN=CRYBG1 PE=1 SV=3	3	2324.17						No Quan Values	n/a	n/a	Medium	Medium	14
[K].IREYFGGFGEVESIELPMDNK.[T]	1xOxidation [M18]; 1xAcetyl [K21(100)]	Q14103	Q14103 [198-218]	Q14103 1xAcetyl [K218(100)]	Heterogeneous nuclear ribonucleoprotein D0 OS=Homo sapiens OX=9606 GN=HNRNPD PE=1 SV=1	1	2488.17						No Quan Values	n/a	n/a	Medium	Medium	14
[K].EESSNLGINFKDEEEETSPK.[C]	1xAcetyl [K11(99.2)]	Q7L0X2	Q7L0X2 [251-270]	Q7L0X2 1xAcetyl [K261(99.2)]	Glutamate-rich protein 6 OS=Homo sapiens OX=9606 GN=ERICH6 PE=2 SV=1	1	2324.04						No Quan Values	n/a	Medium	n/a	Medium	14
[R].KVLGKGK.[C]	1xAcetyl [K5(96.7)]	A3KFT3	A3KFT3 [303-309]	A3KFT3 1xAcetyl [K307(96.7)]	Olfactory receptor 2M5 OS=Homo sapiens OX=9606 GN=OR2M5 PE=3 SV=1	2	771.509	1.382	0.563	288855	399076	224566		Medium	Medium	Peak Found	Medium	14
[R].IATNALKGHAKAAAAKK.[S]	3xAcetyl [K7(98.4); K16(89.4); K17(89.4)]	Q6L8Q7	Q6L8Q7 [78-94]	Q6L8Q7 3xAcetyl [K84(98.4); K93(89.4); K94(89.4)]	2',5'-phosphodiesterase 12 OS=Homo sapiens OX=9606 GN=PDE12 PE=1 SV=2	3	1790.03						No Quan Values	n/a	Medium	n/a	Medium	14
[R].SLDDALK.[L]	1xAcetyl [K7(100)]	P00374	P00374 [93-99]	P00374 1xAcetyl [K99(100)]	Dihydrofolate reductase OS=Homo sapiens OX=9606 GN=DHFR PE=1 SV=2	0	803.415	5.675	0.572	494070	2.80398e+06	1604801		Medium	Peak Found	Peak Found	Medium	14
[K].YVPLADVKSEK.[T]	1xAcetyl [K11(88.8)]	P42167	P42167 [394-404]	P42167 1xAcetyl [K404(88.8)]	Lamina-associated polypeptide 2, isoforms beta/gamma OS=Homo sapiens OX=9606 GN=TMPO PE=1 SV=2	1	1290.69						No Quan Values	n/a	n/a	Medium	Medium	14
[K].SASEGSSKKSGSGNSGKGGNQLR.[C]	3xAcetyl [K8(100); K9(100); K17(100)]	O76031	O76031 [82-104]	O76031 3xAcetyl [K89(100); K90(100); K98(100)]	ATP-dependent Clp protease ATP-binding subunit clpX-like, mitochondrial OS=Homo sapiens OX=9606 GN=CLPX PE=1 SV=2	3	2306.1	1000	0.768		95716.9	73520.4		n/a	Medium	Peak Found	Medium	14
[RK].VVEPKR.[AQI]	1xAcetyl [K5(100)]	P51991; P22626; P09651	P51991 [104-109]; P22626 [90-95]; P09651 [83-88]	P51991 1xAcetyl [K108(100)]; P22626 1xAcetyl [K94(100)]; P09651 1xAcetyl [K87(100)]	Heterogeneous nuclear ribonucleoprotein A3 OS=Homo sapiens OX=9606 GN=HNRNPA3 PE=1 SV=2 Heterogeneous nuclear ribonucleoproteins A2/B1 OS=Homo sapiens OX=9606 GN=HNRNPA2B1 PE=1 SV=2 Heterogeneous nuclear ribonucleoprotein A1 OS=Homo sapiens OX=9606 GN=HNRNPA1 PE=1 SV=5	1	769.457	0.001		19221.3			Shared	Medium	n/a	n/a	Medium	14
[R].TEEDKKK.[V]	1xAcetyl [K]	Q9NU22	Q9NU22 [1983-1989]		Midasin OS=Homo sapiens OX=9606 GN=MDN1 PE=1 SV=2	2	919.473	0.001		26557.2				Medium	n/a	n/a	Medium	14
[M].KRPKLKK.[A]	Acetyl [K]; 1xAcetyl [N-Term]	Q9BVP2	Q9BVP2 [2-8]	Q9BVP2 2xAcetyl [K7(79.9); K8(92.1)]	Guanine nucleotide-binding protein-like 3 OS=Homo sapiens OX=9606 GN=GNL3 PE=1 SV=2	3	981.657	1000	0.449		25165.5	11299.5		n/a	Peak Found	Medium	Medium	14
[K].SANPPHTIQASEEQSSTPAPVKK.[S]	1xAcetyl [K]	Q9Y450	Q9Y450 [215-237]		HBS1-like protein OS=Homo sapiens OX=9606 GN=HBS1L PE=1 SV=1	1	2446.22						No Quan Values	n/a	Medium	n/a	Medium	14
[K].AASQPTSLAPEKLR.[E]	1xAcetyl [K12(100)]	Q96N66	Q96N66 [457-470]	Q96N66 1xAcetyl [K468(100)]	Lysophospholipid acyltransferase 7 OS=Homo sapiens OX=9606 GN=MBOAT7 PE=1 SV=2	1	1510.82	1000	1.002		15819.5	15844.2		n/a	Medium	Peak Found	Medium	14
[K].DSKNSSSAVHLNSKTAEDKK.[V]	1xAcetyl [K]	Q5TC84	Q5TC84 [348-367]		Opioid growth factor receptor-like protein 1 OS=Homo sapiens OX=9606 GN=OGFRL1 PE=2 SV=1	3	2188.08	0.001		4038.6				Medium	n/a	n/a	Medium	14
[R].TNPPTQKPPSPPMSGRGTLGRNTPYK.[T]	2xAcetyl [K7(100); K26(100)]	Q8IZP0	Q8IZP0 [174-199]	Q8IZP0 2xAcetyl [K180(100); K199(100)]	Abl interactor 1 OS=Homo sapiens OX=9606 GN=ABI1 PE=1 SV=4	2	2863.45		1000			20380.7		n/a	n/a	Medium	Medium	14
[M].SKPHSEAGTAFIQTQQLHAAMADTFLEHMCR.[L]	1xOxidation [M21]; 1xCarbamidomethyl [C30]; 1xAcetyl [K2(100)]; 1xAcetyl [N-Term]	P14618	P14618 [2-32]	P14618 1xAcetyl [K3(100)]; 1xAcetyl [N-Term]	Pyruvate kinase PKM OS=Homo sapiens OX=9606 GN=PKM PE=1 SV=4	0	3571.65						No Quan Values	n/a	n/a	Medium	Medium	14
[K].MGKSAMQSVVDDWIESYKHDR.[D]	1xOxidation [M1]; 2xAcetyl [K3(100); K18(100)]	Q8N3U4	Q8N3U4 [90-110]	Q8N3U4 2xAcetyl [K92(100); K107(100)]	Cohesin subunit SA-2 OS=Homo sapiens OX=9606 GN=STAG2 PE=1 SV=3	2	2582.16		1000			26619.1		n/a	n/a	Medium	Medium	14
[K].AIFAGYKR.[G]	1xAcetyl [K7(100)]	P18077	P18077 [9-16]	P18077 1xAcetyl [K15(100)]	60S ribosomal protein L35a OS=Homo sapiens OX=9606 GN=RPL35A PE=1 SV=2	1	967.536	0.001		255604				Medium	n/a	n/a	Medium	14
[K].TGPRGKVGDPGVAGLPGEKGEK.[G]	2xAcetyl [K6(89.6); K22(89.6)]	Q14055	Q14055 [435-456]	Q14055 2xAcetyl [K440(89.6); K456(89.6)]	Collagen alpha-2(IX) chain OS=Homo sapiens OX=9606 GN=COL9A2 PE=1 SV=2	3	2190.15	1.452	3.568	4160.38	6038.94	21547.2		Medium	Peak Found	Peak Found	Medium	14
[R].MTKGITMATAKAVAAGNSCRQEDVIATANLSR.[KR]	1xOxidation [M7]; 1xCarbamidomethyl [C19]; 2xAcetyl [K3(100); K11(100)]	Q9Y490	Q9Y490 [2178-2209]	Q9Y490 2xAcetyl [K2180(100); K2188(100)]	Talin-1 OS=Homo sapiens OX=9606 GN=TLN1 PE=1 SV=3	3	3436.7		1000			8205.88		n/a	n/a	Medium	Medium	14
[K].EVKILEVHVDK.[G]	1xAcetyl [K3(100)]	O60884	O60884 [213-223]	O60884 1xAcetyl [K215(100)]	DnaJ homolog subfamily A member 2 OS=Homo sapiens OX=9606 GN=DNAJA2 PE=1 SV=1	1	1350.76	0.001		18914.5				Medium	n/a	n/a	Medium	14
[R].ADMLEMELKMLK.[S]	2xOxidation [M10; M]; 1xAcetyl [K9(77.1)]	Q9Y6D9	Q9Y6D9 [470-481]	Q9Y6D9 1xAcetyl [K478(77.1)]	Mitotic spindle assembly checkpoint protein MAD1 OS=Homo sapiens OX=9606 GN=MAD1L1 PE=1 SV=2	1	1525.73	1000	0.86		482277	414769		n/a	Medium	Peak Found	Medium	14
[K].ALIFNK.[I]	1xAcetyl [K6(100)]	O94905	O94905 [114-119]	O94905 1xAcetyl [K119(100)]	Erlin-2 OS=Homo sapiens OX=9606 GN=ERLIN2 PE=1 SV=1	0	747.44	1.681	0.455	86952	146163	66444.5		Peak Found	Peak Found	Medium	Medium	14
[K].QADSSKR.[K]	1xAcetyl [K6(100)]	Q5T4S7	Q5T4S7 [1932-1938]	Q5T4S7 1xAcetyl [K1937(100)]	E3 ubiquitin-protein ligase UBR4 OS=Homo sapiens OX=9606 GN=UBR4 PE=1 SV=1	1	833.411	7.08	0.528	1672.17	11839.4	6256.68		Peak Found	Peak Found	Medium	Medium	14
[K].AVQGAELSEAGNGKR.[A]	1xAcetyl [K14(100)]	O43149	O43149 [1994-2008]	O43149 1xAcetyl [K2007(100)]	Zinc finger ZZ-type and EF-hand domain-containing protein 1 OS=Homo sapiens OX=9606 GN=ZZEF1 PE=1 SV=6	1	1528.77						No Quan Values	n/a	Medium	Medium	Medium	14
[K].SYSSTLRGMPSALKNGIISDQELLPRR.[N]	1xOxidation [M9]; 1xAcetyl [K14(100)]	Q9NXD2	Q9NXD2 [579-605]	Q9NXD2 1xAcetyl [K592(100)]	Myotubularin-related protein 10 OS=Homo sapiens OX=9606 GN=MTMR10 PE=1 SV=3	3	3047.59		1000			5170.91		n/a	n/a	Medium	Medium	14
[R].NIKHVGPSGRFTMNMLVDIFLGSKSAK.[I]	2xOxidation [M13; M15]; 1xAcetyl [K]	P54132	P54132 [1099-1125]		Bloom syndrome protein OS=Homo sapiens OX=9606 GN=BLM PE=1 SV=1	3	3021.56	1000	0.727		10710.6	7784.87		n/a	Peak Found	Medium	Medium	14
[R].LGPQGAPGQRGAHGMPGKPGPMGPLGIPGSSGFPGNPGMK.[G]	2xOxidation [M15; M39]; 1xAcetyl [K40(91.2)]	P05997	P05997 [347-386]	P05997 1xAcetyl [K386(91.2)]	Collagen alpha-2(V) chain OS=Homo sapiens OX=9606 GN=COL5A2 PE=1 SV=3	1	3822.86	0.119	4.527	35339.4	4201.43	19019.7		Medium	Peak Found	Peak Found	Medium	14
[K].NKGKGGK.[N]	1xAcetyl [K]	O14602	O14602 [4-10]		Eukaryotic translation initiation factor 1A, Y-chromosomal OS=Homo sapiens OX=9606 GN=EIF1AY PE=1 SV=4	2	730.421	0.96	0.826	5324.08	5111.49	4223.7		Peak Found	Peak Found	Medium	Medium	14
[K].LIIEETKPCVPVSMKK.[M]	1xCarbamidomethyl [C9]; 1xOxidation [M14]; 1xAcetyl [K]	Q12955	Q12955 [4313-4328]		Ankyrin-3 OS=Homo sapiens OX=9606 GN=ANK3 PE=1 SV=3	1	1930.04	1000	0.743		77188.8	57387.3		n/a	Medium	Peak Found	Medium	14
[R].SLAPAGKD.[-]	1xAcetyl [K7(100)]	P32322	P32322 [312-319]	P32322 1xAcetyl [K318(100)]	Pyrroline-5-carboxylate reductase 1, mitochondrial OS=Homo sapiens OX=9606 GN=PYCR1 PE=1 SV=2	1	800.415	1000	0.952		333150	317178		n/a	Peak Found	Medium	Medium	14
[K].MKELSLK.[R]	1xOxidation [M1]; 1xAcetyl [K2(94.9)]	Q5TF21	Q5TF21 [493-499]	Q5TF21 1xAcetyl [K494(94.9)]	Protein SOGA3 OS=Homo sapiens OX=9606 GN=SOGA3 PE=3 SV=1	1	906.496	0.001		8048.07				Medium	n/a	n/a	Medium	14
[M].AGAGPKRR.[A]	1xAcetyl [N-Term]; 1xAcetyl [K6(100)]	Q01650	Q01650 [2-9]	Q01650 1xAcetyl [N-Term]; 1xAcetyl [K7(100)]	Large neutral amino acids transporter small subunit 1 OS=Homo sapiens OX=9606 GN=SLC7A5 PE=1 SV=2	2	896.506	1000	0.977		297296	290528		n/a	Peak Found	Medium	Medium	14
[R].AALKYSNKK.[T]	2xAcetyl [K4(100); K]	Q63HQ0	Q63HQ0 [235-243]	Q63HQ0 2xAcetyl [K238(100); K]	AP-1 complex-associated regulatory protein OS=Homo sapiens OX=9606 GN=AP1AR PE=1 SV=1	2	1106.62	1000	0.705		40821.6	28791.5		n/a	Peak Found	Medium	Medium	14
[M].AAQGEPQVQFKLVLVGDGGTGK.[T]	1xAcetyl [K]; 1xAcetyl [N-Term]	P62826	P62826 [2-23]	P62826 1xAcetyl [N-Term]	GTP-binding nuclear protein Ran OS=Homo sapiens OX=9606 GN=RAN PE=1 SV=3	1	2241.19	0.986	3.128	16643.9	16412.4	51334.4		Peak Found	Peak Found	Medium	Medium	14
[R].TPSTKPK.[Q]	1xAcetyl [K]	Q5M775	Q5M775 [149-155]		Cytospin-B OS=Homo sapiens OX=9606 GN=SPECC1 PE=1 SV=1	0	800.451	1000	0.736		15389	11334		n/a	Medium	Peak Found	Medium	14
[K].IENPSQEIVAK.[Y]	1xAcetyl [K11(100)]	Q6E213	Q6E213 [292-302]	Q6E213 1xAcetyl [K302(100)]	Acyl-CoA wax alcohol acyltransferase 2 OS=Homo sapiens OX=9606 GN=AWAT2 PE=1 SV=1	0	1269.67	1000	1.118		111305	124427		n/a	Peak Found	Medium	Medium	14
[R].KSPSPLAFCPCPPVNSISK.[E]	2xCarbamidomethyl [C9; C11]; 1xAcetyl [K19(94.9)]	Q8IZ20	Q8IZ20 [165-183]	Q8IZ20 1xAcetyl [K183(94.9)]	Tissue-resident T-cell transcription regulator protein ZNF683 OS=Homo sapiens OX=9606 GN=ZNF683 PE=1 SV=3	1	2128.06	1000	0.461		22271.5	10268.5		n/a	Peak Found	Medium	Medium	14
[R].SLTEILLERK.[S]	1xAcetyl [K10(100)]	Q9NP85	Q9NP85 [230-239]	Q9NP85 1xAcetyl [K239(100)]	Podocin OS=Homo sapiens OX=9606 GN=NPHS2 PE=1 SV=1	1	1243.73	0.589	1.342	44750.4	26374.3	35389.5		Peak Found	Medium	Peak Found	Medium	14
[K].GDLKLYAQDADGCPIDIK.[V]	1xCarbamidomethyl [C13]; 1xAcetyl [K4(100)]	Q14315	Q14315 [700-717]	Q14315 1xAcetyl [K703(100)]	Filamin-C OS=Homo sapiens OX=9606 GN=FLNC PE=1 SV=3	1	2033.98	1000	2.846		8321.72	23683.9		n/a	Peak Found	Medium	Medium	14
[R].APSKQR.[Y]	1xAcetyl [K4(100)]	O15169	O15169 [724-729]	O15169 1xAcetyl [K727(100)]	Axin-1 OS=Homo sapiens OX=9606 GN=AXIN1 PE=1 SV=2	1	728.405	1.817	0.813	36300.1	65950.1	53611.8		Peak Found	Medium	Peak Found	Medium	14
[K].ISFSKK.[K]	2xAcetyl [K5(100); K6(100)]	Q12923	Q12923 [826-831]	Q12923 2xAcetyl [K830(100); K831(100)]	Tyrosine-protein phosphatase non-receptor type 13 OS=Homo sapiens OX=9606 GN=PTPN13 PE=1 SV=2	1	793.445	1.465	0.74	19513.1	28586.1	21161.5		Medium	Peak Found	Peak Found	Medium	14
[R].AHPVFYQGTYSQALNDAKR.[E]	1xAcetyl [K18(100)]	Q96CS3	Q96CS3 [150-168]	Q96CS3 1xAcetyl [K167(100)]	FAS-associated factor 2 OS=Homo sapiens OX=9606 GN=FAF2 PE=1 SV=2	1	2208.08	0.001		25147.5				Medium	n/a	n/a	Medium	14
[K].ETPSKR.[M]	1xAcetyl [K5(100)]	Q13416	Q13416 [225-230]	Q13416 1xAcetyl [K229(100)]	Origin recognition complex subunit 2 OS=Homo sapiens OX=9606 GN=ORC2 PE=1 SV=2	1	759.4		1000			11652.3		n/a	n/a	Medium	Medium	14
[K].IPSAQGK.[R]	1xAcetyl [K7(100)]	P47890	P47890 [228-234]	P47890 1xAcetyl [K234(100)]	Olfactory receptor 1G1 OS=Homo sapiens OX=9606 GN=OR1G1 PE=2 SV=2	0	742.409	1.67	0.704	12520	20902.8	14721.1		Medium	Peak Found	Peak Found	Medium	14
[R].NMEKHSTISLPFK.[Y]	1xOxidation [M2]; 1xAcetyl [K4(81)]	Q08AG5	Q08AG5 [562-574]	Q08AG5 1xAcetyl [K565(81)]	Zinc finger protein 844 OS=Homo sapiens OX=9606 GN=ZNF844 PE=1 SV=1	1	1589.8	0.421	1.346	43345.9	18233.9	24544		Peak Found	Peak Found	Medium	Medium	14
[K].QLQQAQAAGAEQEVEKFTK.[R]	1xAcetyl [K16(84.1)]	P39748	P39748 [110-128]	P39748 1xAcetyl [K125(84.1)]	Flap endonuclease 1 OS=Homo sapiens OX=9606 GN=FEN1 PE=1 SV=1	1	2146.08						No Quan Values	Medium	n/a	n/a	Medium	14
[M].ATPLDNCLRPFPDPMVKVTAETK.[K]	1xAcetyl [N-Term]; 1xCarbamidomethyl [C7]; 1xOxidation [M15]; 1xAcetyl [K17(98.4)]	Q96M15	Q96M15 [2-24]	Q96M15 1xAcetyl [N-Term]; 1xAcetyl [K18(98.4)]	Putative uncharacterized protein IGF2BP2-AS1 OS=Homo sapiens OX=9606 GN=IGF2BP2-AS1 PE=2 SV=1	1	2700.34	0.925	1.378	5842.92	5405.68	7450.91		Peak Found	Medium	Peak Found	Medium	14
[K].TSSSQGGKSELVKQSLKKPK.[L]	3xAcetyl [K8(100); K13(99.9); K17(77.2)]	Q5VUM1	Q5VUM1 [33-52]	Q5VUM1 3xAcetyl [K40(100); K45(99.9); K49(77.2)]	Succinate dehydrogenase assembly factor 4, mitochondrial OS=Homo sapiens OX=9606 GN=SDHAF4 PE=1 SV=1	3	2243.22	1000	0.882		69553.9	61351.2		n/a	Peak Found	Medium	Medium	14
[K].LLAMENIHK.[A]	1xOxidation [M4]; 1xAcetyl [K9(100)]	Q8N4C6	Q8N4C6 [987-995]	Q8N4C6 1xAcetyl [K995(100)]	Ninein OS=Homo sapiens OX=9606 GN=NIN PE=1 SV=4	0	1126.59	0.621	1.123	15688.9	9738.54	10936.4		Peak Found	Medium	Peak Found	Medium	14
[R].IATGSFLKR.[N]	1xAcetyl [K8(100)]	P22234	P22234 [103-111]	P22234 1xAcetyl [K110(100)]	Multifunctional protein ADE2 OS=Homo sapiens OX=9606 GN=PAICS PE=1 SV=3	1	1034.6	0.001		23685.2				Medium	n/a	n/a	Medium	14
[K].LATPGNTAK.[M]	1xAcetyl [K9(100)]	Q9H2E6	Q9H2E6 [732-740]	Q9H2E6 1xAcetyl [K740(100)]	Semaphorin-6A OS=Homo sapiens OX=9606 GN=SEMA6A PE=1 SV=3	0	914.494	3.535	1.083	15914.6	56251.2	60918.2		Peak Found	Medium	Peak Found	Medium	14
[R].IVPEGAKK.[G]	1xAcetyl [K]	Q15306	Q15306 [127-134]		Interferon regulatory factor 4 OS=Homo sapiens OX=9606 GN=IRF4 PE=1 SV=1	1	883.525	0.89	0.928	82164.4	73116.6	67883.6		Peak Found	Medium	Peak Found	Medium	14
[K].YSDTLKK.[M]	1xAcetyl [K]	Q8TDG4	Q8TDG4 [555-561]		Helicase POLQ-like OS=Homo sapiens OX=9606 GN=HELQ PE=1 SV=2	1	896.472	1.932	0.001	10081.3	19480.9			Peak Found	Medium	n/a	Medium	14
[K].HLAPFLPNHPVISLKR.[N]	1xAcetyl [K15(100)]	P23378	P23378 [775-790]	P23378 1xAcetyl [K789(100)]	Glycine dehydrogenase (decarboxylating), mitochondrial OS=Homo sapiens OX=9606 GN=GLDC PE=1 SV=2	1	1881.09		1000			5151.21		n/a	n/a	Medium	Medium	14
[K].TVTFSKL.[-]	1xAcetyl [K6(100)]	Q13011	Q13011 [322-328]	Q13011 1xAcetyl [K327(100)]	Delta(3,5)-Delta(2,4)-dienoyl-CoA isomerase, mitochondrial OS=Homo sapiens OX=9606 GN=ECH1 PE=1 SV=2	1	837.472	3.807	0.635	4827.39	18375.8	11664.2		Peak Found	Peak Found	Medium	Medium	14
[R].LMDGENKKEGR.[V]	1xOxidation [M2]; 1xAcetyl [K7(98.4)]	P56730	P56730 [502-512]	P56730 1xAcetyl [K508(98.4)]	Neurotrypsin OS=Homo sapiens OX=9606 GN=PRSS12 PE=2 SV=2	2	1334.64	0.729	1.017	10501.1	7660.13	7793.2		Medium	Peak Found	Peak Found	Medium	14
[R].FNLTYVSHDGDDKK.[R]	1xAcetyl [K]	P26639	P26639 [571-584]		Threonine--tRNA ligase 1, cytoplasmic OS=Homo sapiens OX=9606 GN=TARS1 PE=1 SV=3	1	1680.79	0.001		14505.4				Medium	n/a	n/a	Medium	14
[K].IIQQMATENAKLGAKDTNLAAGIMQK.[S]	2xOxidation [M5; M24]; 2xAcetyl [K11(76); K15(76)]	O75417	O75417 [1331-1356]	O75417 2xAcetyl [K1341(76); K1345(76)]	DNA polymerase theta OS=Homo sapiens OX=9606 GN=POLQ PE=1 SV=2	2	2874.47		1000			5732.36		n/a	n/a	Medium	Medium	14
[K].KVETLMVPSKR.[Q]	1xAcetyl [K10(100)]	Q86UP2	Q86UP2 [180-190]	Q86UP2 1xAcetyl [K189(100)]	Kinectin OS=Homo sapiens OX=9606 GN=KTN1 PE=1 SV=1	2	1329.76	1000	0.967		11597.5	11216.9		n/a	Medium	Peak Found	Medium	14
[K].GVVVVIKR.[R]	1xAcetyl [K7(100)]	P46779	P46779 [59-66]	P46779 1xAcetyl [K65(100)]	60S ribosomal protein L28 OS=Homo sapiens OX=9606 GN=RPL28 PE=1 SV=3	1	911.604	0.001		63515				Medium	n/a	n/a	Medium	14
[K].NEEICEGCSGRLASITVSKDDSDTVQDGSKK.[G]	2xCarbamidomethyl [C5; C8]; 3xAcetyl [K19(100); K30(100); K31(100)]	Q96Q35	Q96Q35 [411-441]	Q96Q35 3xAcetyl [K429(100); K440(100); K441(100)]	Flagellum-associated coiled-coil domain-containing protein 1 OS=Homo sapiens OX=9606 GN=FLACC1 PE=1 SV=2	3	3511.58		1000			11281.5		n/a	n/a	Medium	Medium	14
[R].LVQFETNMKGR.[T]	1xAcetyl [K9(100)]	Q969Z3	Q969Z3 [179-189]	Q969Z3 1xAcetyl [K187(100)]	Mitochondrial amidoxime reducing component 2 OS=Homo sapiens OX=9606 GN=MTARC2 PE=1 SV=1	1	1364.7						No Quan Values	n/a	n/a	Medium	Medium	14
[K].KEDDLNQKK.[R]	1xAcetyl [K]	Q9H160	Q9H160 [72-80]		Inhibitor of growth protein 2 OS=Homo sapiens OX=9606 GN=ING2 PE=1 SV=2	2	1159.6	1.725	1.116	14749.2	25440.7	28394.7		Peak Found	Peak Found	Medium	Medium	14
[R].RKYLLKALFK.[A]	1xAcetyl [K]	Q8IYM2	Q8IYM2 [527-536]		Schlafen family member 12 OS=Homo sapiens OX=9606 GN=SLFN12 PE=1 SV=2	3	1321.84	0.463	1.669	21907.4	10147.1	16933.6		Peak Found	Peak Found	Medium	Medium	14
[K].KPGNKKQPKK.[V]	3xAcetyl [K5(98.6); K6(98); K]	Q6NUQ4	Q6NUQ4 [85-94]	Q6NUQ4 3xAcetyl [K89(98.6); K90(98); K]	Transmembrane protein 214 OS=Homo sapiens OX=9606 GN=TMEM214 PE=1 SV=2	3	1278.75						No Quan Values	n/a	Medium	n/a	Medium	14
[R].VFVVKR.[Q]	1xAcetyl [K5(100)]	Q0VGL1	Q0VGL1 [84-89]	Q0VGL1 1xAcetyl [K88(100)]	Ragulator complex protein LAMTOR4 OS=Homo sapiens OX=9606 GN=LAMTOR4 PE=1 SV=1	1	789.498	0.001		21007.5				Medium	n/a	n/a	Medium	14
[K].DVKDLGKTMK.[D]	1xOxidation [M9]; 2xAcetyl [K3(97.5); K7(86.6)]	P21579	P21579 [106-115]	P21579 2xAcetyl [K108(97.5); K112(86.6)]	Synaptotagmin-1 OS=Homo sapiens OX=9606 GN=SYT1 PE=1 SV=1	2	1234.63	1000	0.85		82121.7	69839		n/a	Medium	Peak Found	Medium	14
[K].IVKPVK.[V]	1xAcetyl [K3(100)]	P83731	P83731 [142-147]	P83731 1xAcetyl [K144(100)]	60S ribosomal protein L24 OS=Homo sapiens OX=9606 GN=RPL24 PE=1 SV=1	0	725.492	4.043	6.603	8512.37	34412.6	227219		Peak Found	Medium	Peak Found	Medium	14
[K].DAIAQAEMDLKR.[L]	1xAcetyl [K11(100)]	Q8NE86	Q8NE86 [322-333]	Q8NE86 1xAcetyl [K332(100)]	Calcium uniporter protein, mitochondrial OS=Homo sapiens OX=9606 GN=MCU PE=1 SV=1	1	1402.7	0.001		5442.52				Medium	n/a	n/a	Medium	14
[R].VKAAQAGRQSSAK.[R]	1xAcetyl [K]	Q99986	Q99986 [4-16]		Serine/threonine-protein kinase VRK1 OS=Homo sapiens OX=9606 GN=VRK1 PE=1 SV=1	2	1343.74	1.007	1.652	11888.6	11975.4	19785.8		Peak Found	Medium	Peak Found	Medium	13
[K].EEQQKLYSKMIVGNHKDR.[S]	3xAcetyl [K5(100); K9(100); K16(100)]	Q86UL3	Q86UL3 [436-453]	Q86UL3 3xAcetyl [K440(100); K444(100); K451(100)]	Glycerol-3-phosphate acyltransferase 4 OS=Homo sapiens OX=9606 GN=GPAT4 PE=1 SV=1	3	2329.16						No Quan Values	n/a	n/a	Medium	Medium	13
[K].EPMAPSHSGIPKPGMKSMPGKSPSAPAPSK.[E]	1xOxidation [M3]; 2xAcetyl [K30(95.7); K]	Q8IVL1	Q8IVL1 [578-607]	Q8IVL1 2xAcetyl [K607(95.7); K]	Neuron navigator 2 OS=Homo sapiens OX=9606 GN=NAV2 PE=1 SV=3	2	3086.51		1000			12437.5		n/a	n/a	Medium	Medium	13
[R].SPVKVVFPSGEVVEQKR.[A]	2xAcetyl [K4(100); K16(100)]	Q9HC36	Q9HC36 [36-52]	Q9HC36 2xAcetyl [K39(100); K51(100)]	rRNA methyltransferase 3, mitochondrial OS=Homo sapiens OX=9606 GN=MRM3 PE=1 SV=2	2	1969.08	1000	0.509		16346.4	8316.27		n/a	Medium	Peak Found	Medium	13
[M].AKTAMAYKEKMK.[E]	1xOxidation [M5]; 2xAcetyl [K]	Q93045	Q93045 [2-13]		Stathmin-2 OS=Homo sapiens OX=9606 GN=STMN2 PE=1 SV=3	3	1499.76						No Quan Values	Medium	n/a	n/a	Medium	13
[K].EAVRSKNMARR.[G]	1xAcetyl [K6(100)]	P33176	P33176 [904-914]	P33176 1xAcetyl [K909(100)]	Kinesin-1 heavy chain OS=Homo sapiens OX=9606 GN=KIF5B PE=1 SV=1	3	1359.73	1000	0.437		61835.2	26996.4		n/a	Medium	Peak Found	Medium	13
[M].TGYTPDEKLR.[L]	1xAcetyl [K8(100)]	O95139	O95139 [2-11]	O95139 1xAcetyl [K9(100)]	NADH dehydrogenase [ubiquinone] 1 beta subcomplex subunit 6 OS=Homo sapiens OX=9606 GN=NDUFB6 PE=1 SV=3	1	1221.61	1000	0.824		36444.3	30045.2		n/a	Medium	Peak Found	Medium	13
[R].APFDLFENKK.[K]	1xAcetyl [K9(91.2)]	P08238	P08238 [339-348]	P08238 1xAcetyl [K347(91.2)]	Heat shock protein HSP 90-beta OS=Homo sapiens OX=9606 GN=HSP90AB1 PE=1 SV=4	1	1250.64	0.111	0.001	24465.2	2709.53			Medium	Peak Found	n/a	Medium	13
[K].TEGSAGQAEAKRK.[M]	1xAcetyl [K]	Q99490	Q99490 [844-856]		Arf-GAP with GTPase, ANK repeat and PH domain-containing protein 2 OS=Homo sapiens OX=9606 GN=AGAP2 PE=1 SV=2	2	1374.7	1.387	0.652	161550	224083	146046		Peak Found	Peak Found	Medium	Medium	13
[K].SLKGGNIS.[-]	1xAcetyl [K3(100)]	P54577	P54577 [521-528]	P54577 1xAcetyl [K523(100)]	Tyrosine--tRNA ligase, cytoplasmic OS=Homo sapiens OX=9606 GN=YARS1 PE=1 SV=4	1	817.441	0.798	1.94	88240.4	70398.9	136578		Medium	Peak Found	Peak Found	Medium	13
[K].RKRLEMYTK.[A]	1xAcetyl [K2(76.3)]	Q8IZU3	Q8IZU3 [89-97]	Q8IZU3 1xAcetyl [K90(76.3)]	Synaptonemal complex protein 3 OS=Homo sapiens OX=9606 GN=SYCP3 PE=1 SV=1	3	1266.7	1.373	0.422	553793	760344	320998		Peak Found	Peak Found	Medium	Medium	13
[K].IATRKAYGQALAK.[L]	2xAcetyl [K5(100); K13(100)]	P29401	P29401 [315-327]	P29401 2xAcetyl [K319(100); K327(100)]	Transketolase OS=Homo sapiens OX=9606 GN=TKT PE=1 SV=3	2	1474.84	1000	0.688		3227.87	2221.71		n/a	Medium	Peak Found	Medium	13
[K].AEATTVKR.[K]	1xAcetyl [K7(100)]	Q9UGU5	Q9UGU5 [470-477]	Q9UGU5 1xAcetyl [K476(100)]	HMG domain-containing protein 4 OS=Homo sapiens OX=9606 GN=HMGXB4 PE=1 SV=2	1	917.505	0.585	2.291	25892.4	15156.8	34717.2		Peak Found	Medium	Peak Found	Medium	13
[K].GSGNLEAIHIIKK.[L]	1xAcetyl [K]	P78371	P78371 [192-204]		T-complex protein 1 subunit beta OS=Homo sapiens OX=9606 GN=CCT2 PE=1 SV=4	1	1421.81	0.129	0.001	37438	4824.67			Medium	Peak Found	n/a	Medium	13
[K].MFIGGLSWDTTKK.[D]	1xAcetyl [K]	Q14103	Q14103 [99-111]		Heterogeneous nuclear ribonucleoprotein D0 OS=Homo sapiens OX=9606 GN=HNRNPD PE=1 SV=1	1	1525.77	0.001		7894.96				Medium	n/a	n/a	Medium	13
[K].EAVEMKSVMDSMKQTGVDPTSRFK.[Q]	3xOxidation [M5; M9; M12]; 2xAcetyl [K13(81.3); K24(92.7)]	Q9ULD9	Q9ULD9 [1211-1234]	Q9ULD9 2xAcetyl [K1223(81.3); K1234(92.7)]	Zinc finger protein 608 OS=Homo sapiens OX=9606 GN=ZNF608 PE=1 SV=4	3	2833.31		1000			6384.67		n/a	n/a	Medium	Medium	13
[R].GDDFKK.[E]	1xAcetyl [K]	Q92575	Q92575 [475-480]		UBX domain-containing protein 4 OS=Homo sapiens OX=9606 GN=UBXN4 PE=1 SV=2	1	751.362	1000	0.882		64066.1	56526.4		n/a	Peak Found	Medium	Medium	13
[K].DLTKPVVTISDEPDILYKR.[L]	1xAcetyl [K18(98.9)]	P82664	P82664 [57-75]	P82664 1xAcetyl [K74(98.9)]	28S ribosomal protein S10, mitochondrial OS=Homo sapiens OX=9606 GN=MRPS10 PE=1 SV=2	1	2244.21	0.001		36717				Medium	n/a	n/a	Medium	13
[M].AGAGERK.[G]	1xAcetyl [N-Term]; 1xAcetyl [K7(100)]	Q9NQG6	Q9NQG6 [2-8]	Q9NQG6 1xAcetyl [N-Term]; 1xAcetyl [K8(100)]	Mitochondrial dynamics protein MID51 OS=Homo sapiens OX=9606 GN=MIEF1 PE=1 SV=1	1	772.395	1000	1.374		20009.7	27494.5		n/a	Peak Found	Medium	Medium	13
[R].DVPVAIKALK.[A]	1xAcetyl [K]	P29322	P29322 [661-670]		Ephrin type-A receptor 8 OS=Homo sapiens OX=9606 GN=EPHA8 PE=1 SV=2	1	1095.68	0.568	1.186	7194.79	4087.29	4846.55		Medium	Peak Found	Peak Found	Medium	13
[K].TGKEMLDYKR.[K]	1xAcetyl [K3(100)]	Q92575	Q92575 [231-240]	Q92575 1xAcetyl [K233(100)]	UBX domain-containing protein 4 OS=Homo sapiens OX=9606 GN=UBXN4 PE=1 SV=2	2	1282.65	1000	1.514		10803	16358		n/a	Peak Found	Medium	Medium	13
[R].DIKPENLLLGSAGELK.[I]	1xAcetyl [K16(76.4)]	O14965	O14965 [256-271]	O14965 1xAcetyl [K271(76.4)]	Aurora kinase A OS=Homo sapiens OX=9606 GN=AURKA PE=1 SV=3	0	1738.96	0.001	1000	5317.72		3009.18		Peak Found	n/a	Medium	Medium	13
[K].DLVMGTDAKMHK.[S]	2xOxidation [M4; M10]; 2xAcetyl [K9(100); K12(100)]	Q12772	Q12772 [355-366]	Q12772 2xAcetyl [K363(100); K366(100)]	Sterol regulatory element-binding protein 2 OS=Homo sapiens OX=9606 GN=SREBF2 PE=1 SV=2	1	1461.67	0.89	0.725	9298.05	8276.77	6001.23		Medium	Peak Found	Peak Found	Medium	13
[K].LKDELASTKQK.[L]	1xAcetyl [K]	P51572	P51572 [191-201]		B-cell receptor-associated protein 31 OS=Homo sapiens OX=9606 GN=BCAP31 PE=1 SV=3	2	1302.73	0.094	1.867	22284.1	2099.07	3918.91		Medium	Peak Found	Peak Found	Medium	13
[R].DVETALIK.[Y]	1xAcetyl [K8(100)]	P63135	P63135 [527-534]	P63135 1xAcetyl [K534(100)]	Endogenous retrovirus group K member 7 Pol protein OS=Homo sapiens OX=9606 GN=ERVK-7 PE=3 SV=1	0	930.514	1.856	1.14	11965	22207.7	25315.4		Medium	Peak Found	Peak Found	Medium	13
[R].SVPGHDNK.[M]	1xAcetyl [K8(100)]	Q14116	Q14116 [141-148]	Q14116 1xAcetyl [K148(100)]	Interleukin-18 OS=Homo sapiens OX=9606 GN=IL18 PE=1 SV=1	0	895.427	1000	1.125		26220	29507.9		n/a	Peak Found	Medium	Medium	13
[R].GDDFKKEGKIYR.[L]	3xAcetyl [K5(100); K6(100); K9(100)]	Q92575	Q92575 [475-486]	Q92575 3xAcetyl [K479(100); K480(100); K483(100)]	UBX domain-containing protein 4 OS=Homo sapiens OX=9606 GN=UBXN4 PE=1 SV=2	3	1581.79	1000	0.001		17405.9			n/a	Medium	n/a	Medium	13
[R].RFVFSYFLATDMISIFEPPVRNSGIIGGK.[Y]	1xAcetyl [K29(100)]	Q5JVL4	Q5JVL4 [437-465]	Q5JVL4 1xAcetyl [K465(100)]	EF-hand domain-containing protein 1 OS=Homo sapiens OX=9606 GN=EFHC1 PE=1 SV=1	2	3303.72		1000			7718.9		n/a	n/a	Medium	Medium	13
[R].YAKIVEIPFNSTNK.[Y]	1xAcetyl [K3(100)]	P05023	P05023 [474-487]	P05023 1xAcetyl [K476(100)]	Sodium/potassium-transporting ATPase subunit alpha-1 OS=Homo sapiens OX=9606 GN=ATP1A1 PE=1 SV=1	1	1665.88	0.001		40201.6				Medium	n/a	n/a	Medium	13
[R].EPGGVVDGLIGK.[H]	1xAcetyl [K12(100)]	Q99865	Q99865 [201-212]	Q99865 1xAcetyl [K212(100)]	Spindlin-2A OS=Homo sapiens OX=9606 GN=SPIN2A PE=1 SV=3	0	1182.64	0.889	0.963	635019	564323	543510		Peak Found	Medium	Peak Found	Medium	13
[R].VPAGLEKR.[L]	1xAcetyl [K7(100)]	A6NHG4	A6NHG4 [15-22]	A6NHG4 1xAcetyl [K21(100)]	D-dopachrome decarboxylase-like protein OS=Homo sapiens OX=9606 GN=DDTL PE=2 SV=1	1	911.531	0.001		8776.25				Medium	n/a	n/a	Medium	13
[K].LPGGSYMAK.[L]	1xAcetyl [K9(100)]	Q30154	Q30154 [6-14]	Q30154 1xAcetyl [K14(100)]	HLA class II histocompatibility antigen, DR beta 5 chain OS=Homo sapiens OX=9606 GN=HLA-DRB5 PE=1 SV=1	0	965.476	1.121	1.009	61052.2	68459.6	69045.9		Medium	Peak Found	Peak Found	Medium	13
[K].HYKSASPQPAFHLKPDTPVSVKK.[H]	2xAcetyl [K3(100); K23(82.9)]	Q9HC56	Q9HC56 [938-960]	Q9HC56 2xAcetyl [K940(100); K960(82.9)]	Protocadherin-9 OS=Homo sapiens OX=9606 GN=PCDH9 PE=1 SV=2	2	2646.4	1000	0.833		37567.5	31310.8		n/a	Medium	Peak Found	Medium	13
[K].YYEQDLALAK.[D]	1xAcetyl [K10(100)]	Q96AY4	Q96AY4 [656-665]	Q96AY4 1xAcetyl [K665(100)]	Tetratricopeptide repeat protein 28 OS=Homo sapiens OX=9606 GN=TTC28 PE=1 SV=4	0	1255.62	1000	8.822		19502.4	172042		n/a	Peak Found	Medium	Medium	13
[R].DAKRPKISFSNIISDMKVAR.[S]	3xAcetyl [K3(100); K6(100); K17(100)]	Q92665	Q92665 [193-212]	Q92665 3xAcetyl [K195(100); K198(100); K209(100)]	28S ribosomal protein S31, mitochondrial OS=Homo sapiens OX=9606 GN=MRPS31 PE=1 SV=3	3	2402.29						No Quan Values	n/a	n/a	Medium	Medium	13
[R].KSKSGAGKGK.[L]	1xAcetyl [K]	Q9UBL0	Q9UBL0 [55-64]		cAMP-regulated phosphoprotein 21 OS=Homo sapiens OX=9606 GN=ARPP21 PE=1 SV=2	3	989.574	0.001		5427.15				Medium	n/a	n/a	Medium	13
[R].TLMALGSVAVTK.[D]	1xOxidation [M3]; 1xAcetyl [K12(100)]	Q9UI15	Q9UI15 [128-139]	Q9UI15 1xAcetyl [K139(100)]	Transgelin-3 OS=Homo sapiens OX=9606 GN=TAGLN3 PE=1 SV=2	0	1248.69	1.437	0.352	23897.6	34335.9	12072.6		Peak Found	Medium	Peak Found	Medium	13
[R].LPRPPPPEMPESLKK.[K]	1xOxidation [M9]; 1xAcetyl [K]	Q00325	Q00325 [342-356]		Phosphate carrier protein, mitochondrial OS=Homo sapiens OX=9606 GN=SLC25A3 PE=1 SV=2	1	1773.96	0.001		10943.4				Medium	n/a	n/a	Medium	13
[R].AFSPEHGPAK.[Q]	1xAcetyl [K10(100)]	B4DS77	B4DS77 [335-344]	B4DS77 1xAcetyl [K344(100)]	Protein shisa-9 OS=Homo sapiens OX=9606 GN=SHISA9 PE=2 SV=3	0	1082.53	1.317	1.032	42641.6	56158.9	57961.5		Medium	Peak Found	Peak Found	Medium	13
[R].NGYCVYEETGEFMSSNASEVK.[R]	1xCarbamidomethyl [C4]; 1xOxidation [M13]; 1xAcetyl [K21(100)]	Q86XX4	Q86XX4 [346-366]	Q86XX4 1xAcetyl [K366(100)]	Extracellular matrix organizing protein FRAS1 OS=Homo sapiens OX=9606 GN=FRAS1 PE=1 SV=2	0	2459	0.001	1000	4457.13		48112.6		Medium	n/a	Peak Found	Medium	13
[R].DGAADKVK.[T]	2xAcetyl [K6(100); K8(100)]	Q96N16	Q96N16 [122-129]	Q96N16 2xAcetyl [K127(100); K129(100)]	Janus kinase and microtubule-interacting protein 1 OS=Homo sapiens OX=9606 GN=JAKMIP1 PE=1 SV=1	1	887.447	1000	0.917		10461.6	9588.42		n/a	Medium	Peak Found	Medium	13
[R].RVMLEGDSEEMGVIPSKRR.[V]	2xOxidation [M3; M11]; 1xAcetyl [K17(100)]	Q15700	Q15700 [583-601]	Q15700 1xAcetyl [K599(100)]	Disks large homolog 2 OS=Homo sapiens OX=9606 GN=DLG2 PE=1 SV=3	3	2263.12	1.405	0.631	7676.79	10787.1	6810.18		Peak Found	Medium	Peak Found	Medium	13
[R].QAGAMLLK.[V]	1xOxidation [M5]; 1xAcetyl [K8(100)]	Q06495	Q06495 [96-103]	Q06495 1xAcetyl [K103(100)]	Sodium-dependent phosphate transport protein 2A OS=Homo sapiens OX=9606 GN=SLC34A1 PE=1 SV=1	0	889.481	1.022	0.555	538984	550838	305623		Medium	Peak Found	Peak Found	Medium	13
[K].QVQIKTLEGEFSVTMWSSDEK.[K]	1xOxidation [M15]; 2xAcetyl [K5(100); K21(100)]	P25490	P25490 [209-229]	P25490 2xAcetyl [K213(100); K229(100)]	Transcriptional repressor protein YY1 OS=Homo sapiens OX=9606 GN=YY1 PE=1 SV=2	1	2542.2						No Quan Values	Medium	n/a	n/a	Medium	13
[M].ASGVAVSDGVIKVFNDMK.[V]	1xOxidation [M17]; 1xAcetyl [K18(99.2)]; 1xAcetyl [N-Term]	P23528	P23528 [2-19]	P23528 1xAcetyl [N-Term]	Cofilin-1 OS=Homo sapiens OX=9606 GN=CFL1 PE=1 SV=3	1	1894.96		1000			9300.28		n/a	n/a	Medium	Medium	13
[K].KKFSFKKPFK.[L]	2xAcetyl [K6(80.8); K7(82.4)]	P49006	P49006 [90-99]	P49006 2xAcetyl [K95(80.8); K96(82.4)]	MARCKS-related protein OS=Homo sapiens OX=9606 GN=MARCKSL1 PE=1 SV=2	3	1368.8	1000	0.652		16144.2	10521.4		n/a	Medium	Peak Found	Medium	13
[K].TTLTAAITKILAEGGGAKFK.[K]	2xAcetyl [K9(100); K20(86)]	P49411	P49411 [71-90]	P49411 2xAcetyl [K79(100); K90(86)]	Elongation factor Tu, mitochondrial OS=Homo sapiens OX=9606 GN=TUFM PE=1 SV=2	2	2075.17	1000	3.448		7546.02	26015.4		n/a	Peak Found	Medium	Medium	13
[K].KSFKLSGFSFKK.[N]	2xAcetyl [K]	P29966	P29966 [162-173]		Myristoylated alanine-rich C-kinase substrate OS=Homo sapiens OX=9606 GN=MARCKS PE=1 SV=4	3	1487.83	1000	0.589		39042.4	22996.9		n/a	Peak Found	Medium	Medium	13
[R].YVPGSASMGTTMAGVDPFTGNSAYRSAASK.[T]	1xOxidation [M8]; 1xAcetyl [K30(100)]	Q9Y263	Q9Y263 [500-529]	Q9Y263 1xAcetyl [K529(100)]	Phospholipase A-2-activating protein OS=Homo sapiens OX=9606 GN=PLAA PE=1 SV=2	1	3039.38						No Quan Values	n/a	n/a	Medium	Medium	13
[K].DIIFAIKK.[T]	1xAcetyl [K]	P11177	P11177 [348-355]		Pyruvate dehydrogenase E1 component subunit beta, mitochondrial OS=Homo sapiens OX=9606 GN=PDHB PE=1 SV=3	1	989.603	0.001		9338.44				Medium	n/a	n/a	Medium	13
[K].AAALACKK.[L]	1xCarbamidomethyl [C6]; 1xAcetyl [K]	Q7L2E3	Q7L2E3 [304-311]		ATP-dependent RNA helicase DHX30 OS=Homo sapiens OX=9606 GN=DHX30 PE=1 SV=1	1	874.481						No Quan Values	n/a	Medium	n/a	Medium	13
[R].LSEQLAHTPTAFKR.[D]	1xAcetyl [K13(100)]	Q9UBF8	Q9UBF8 [510-523]	Q9UBF8 1xAcetyl [K522(100)]	Phosphatidylinositol 4-kinase beta OS=Homo sapiens OX=9606 GN=PI4KB PE=1 SV=1	1	1640.88	1000	0.943		31959.3	30144.7		n/a	Medium	Peak Found	Medium	13
