# Supplementary material for: Mitochondrial hyper-acetylation induced by an engineered acetyltransferase promotes cellular senescence
Source: iScience. 2025 Jul 29;28(9):113233. doi: 10.1016/j.isci.2025.113233 (PMC12357098; doi:10.1016/j.isci.2025.113233)
Supplement: Table S4. Oligonucleotide primers used in this paper, related to STAR Methods — (A) Oligonucleotide primers used for DNA cloning. (B) Oligonucleotide primers used for RT-qPCR. (C) Oligonucleotide primers used for CRISPR/Cas9-mediated gene editing. [file mmc5.xlsx]

## Sheet: A
Oligonucleotide primers used for DNA cloning
name	DNA Sequence (5'-3')
p300_Core-F	aaa gaattc acc ATG CAGGCCATTGCTGAGAAGCAG
p300_Core-R	aaa gcggccgc ca CTTGATGTTTAGGCAGAACG
p300_HAT-F	aaa gaattc acc ATG ACTAGGAAAGAAAATAAGTT
p300_HAT-R	aaa gcggccgc ca GACAAAGCGGTCCTGGCTC
p300_HAT-noATG-F	aaa gaattc aaa accggt ACTAGGAAAGAAAATAAGTT
FS1_MTS-F	aattcaccATGTTAAGGATACCTGTAAGAAAGGCCTTAGTAGGCCTTTCTAAGTCTCCTAAAGGATGTGTTCGAACCGGTa
FS1_MTS-R	aatttACCGGTTCGAACACATCCTTTAGGAGACTTAGAAAGGCCTACTAAGGCCTTTCTTACAGGTATCCTTAACATggtg
S4_MTS-F	aattcaccATGAAGATGAGCTTTGCGTTGACTTTCAGGTCAGCAAAAGGCCGTTGGATCGCAAACCCCAGCCAGCCGTGCTCGAAAGCCTCCaccggta
S4_MTS-R	aatttaccggtGGAGGCTTTCGAGCACGGCTGGCTGGGGTTTGCGATCCAACGGCCTTTTGCTGACCTGAAAGTCAACGCAAAGCTCATCTTCATggtg
C4_MTS-F	aattcaccATGTTGGCTACCAGGGTATTTAGCCTAGTTGGCAAGCGAGCAATTTCCACCTCTGTGTGTGTACGAaccggta
C4_MTS-R	aatttaccggtTCGTACACACACAGAGGTGGAAATTGCTCGCTTGCCAACTAGGCTAAATACCCTGGTAGCCAACATggtg
P1_MTS-F	aattcaccATGAGGAAGATGCTCGCCGCCGTCTCCCGCGTGCTGTCTGGCGCTTCTCAGAAGCCGGCAAGCAGAGTGCTGGTAGCATCCCGTAATa
P1_MTS-R	ccggtATTACGGGATGCTACCAGCACTCTGCTTGCCGGCTTCTGAGAAGCGCCAGACAGCACGCGGGAGACGGCGGCGAGCATCTTCCTCATggtg
CAMP-F	aattcaccATGGGCTATGGCAGGAAGAAGCGGAGACAGCGACGACGATTGTTGCGCGCTGCCCTGCGCAAGGCTGCCCTGGGAa
CAMP-R	ccggtTCCCAGGGCAGCCTTGCGCAGGGCAGCGCGCAACAATCGTCGTCGCTGTCTCCGCTTCTTCCTGCCATAGCCCATggtg
eMAT-NheI-F	aaa GCTAGC ACC ATGAGGAAGATGCTCG
eMAT-PmeI-R	aaa GTTTAAAC CTAGAGCTTGTCATCGTCGTC
GCN5L1-F	aaa gaattc acc ATGGCCCCGGGGAGCCGAGG
GCN5L1-R	aaa gcggccgc ca GGAAGGGGCAGACTGCAGCTG
KAT8-F	aaa ggatcc acc ATGGCGGCACAGGGAGCTGC
KAT8-R	aaa GATATC t CTTCTTGGAGAGCTTGACTTG
SIRT3-F	aaa gaattc acc ATG GCGTTCTGGGGTTGGC
SIRT3-R	aaa gcggccgc ca TTTGTCTGGTCCATCAAGC
pQC-SIRT3-F	aaa ACCGGT acc ATG GCGTTCTGGGGTTGGC
pQC-pcDNA3cHA-R	aaa GAATTC CTAGATAGCGTAATCTGGAAC
SDHA-F	aaa gaattc acc ATGTCGGGGGTCCGGGGCCTG
SDHA-R	aaa gcggccgc ca GTAGGAGCGAATGGCTGGCG
OGDH-F	aaa gaattc acc ATGTTTCATTTAAGGACTTGTG
OGDH-R	aaa gcggccgc ca CGAGAAGTTCTTGAAGACGTC
DLST-F	aaa gaattc acc ATGCTGTCCCGATCCCGCTG
DLST-R	aaa gcggccgc ca AAGATCCAGGAGGAGGACTC
SUCLG1-F	aaa gatatc acc ATGACCGCAACCCTTGCCGC
SUCLG1-R	aaa gcggccgc ca TAGCATCTTCCTCTTTTCAA
SUCLA2-F	aaa gaattc acc ATGGCGGCCTCCATGTTCTAC
SUCLA2-R	aaa gcggccgc ca TATTGGCAACTGAAATTTCAC
ACO2-F	aaa gatatc acc ATGGCGCCCTACAGCCTACTG
ACO2-R	aaa gcggccgc ca CTGTTGCAGTTCCTTCATTC
DLAT-F	aaa ggatcc acc ATGTGGCGCGTCTGTGCGCG
DLAT-R	aaa gcggccgc ca CAACAACATAGTGATAGGTT
ATP5F1C-F	aaa gaattc acc ATGTTCTCTCGCGCGGGTGTC
ATP5F1C-R	aaa gcggccgc ca ATCCAGAGCTGCAGCACCAGAG
NDUFA6-F	aaa gaattc acc ATGGCGGGGAGCGGCGTCCG
NDUFA6-R	aaa gcggccgc ca TGGATCGTGGCCAACATAGA
MDH2-F	aaa gaattc acc ATGCTCTCCGCCCTCGCCCG
MDH2-R	aaa gcggccgc ca CTTCAGGGTCTTCACGAAATC
UQCRC1-F	aaa gaattc acc ATGGCGGCGTCCGTGGTCTG
UQCRC1-R	aaa gcggccgc ca GAAGCGCAGCCAGAACATGC
NDUFS3-F	aaa gaattc acc ATGGCGGCGGCGGCGGTAGC
NDUFS3-R	aaa gcggccgc ca CTTGGCATCAGGCTTCTTGTC
SOD2-F	aaa gaattc acc ATGTTGAGCCGGGCAGTGTG
SOD2-R	aaa gcggccgc ca CTTTTTGCAAGCCATGTATC
pET19b-Fw	GGATCCGGCTGCTAACAAAGC
pET19b-Rv	CATATGCTTGTCGTCGTCGTC
ACO2-inFw	GACGACAAGCATATG GCGCCCTACAGCCTACTG
NDUFS3-inFw	GACGACAAGCATATG GCGGCGGCGGCGGTAGCC
eMAT-inFw	GACGACAAGCATATG ACTAGGAAAGAAAATAAGTTTTC
FLAG-inRv	TTAGCAGCCGGATCC CTAGAGCTTGTCATCGTCG
V5-inRv	TTAGCAGCCGGATCC CTAGAGCGTAGAATCGAGA
PB-TRE-Fw	GCCAAGGAACCTCTGGATTAC
PB-TRE-Rv	GAATTCAGGGCCGGGATTCTC
Neo-Fw	CCCGGCCCTGAATTCATGATTGAACAAGATGGATTGCACG
Neo-Rv	CAGAGGTTCCTTGGCTCAGAAGAACTCGTCAAGAAGGC
pQC-Fw	CGCCCGCCCCACGACCCG
pQC-Rv	GGAAGGTCGTCTCCTTGTGGG
BSD-Fw	AGGAGACGACCTTCCATGGCCAAGCCTTTGTCTCA
BSD-Rv	GTCGTGGGGCGGGCGTTAGCCCTCCCACACATAACCA

## Sheet: B
Oligonucleotide primers used for RT-qPCR
name	DNA Sequence (5'-3')	Target
tRNA F3212	CACCCAAGAACAGGGTTTGT	mtDNA (tRNA-Leu(UUR))
tRNA R3319	TGGCCATGGGTATGTTGTTA
B2M F594	TGCTGTCTCCATGTTTGATGTATCT	nucDNA (β2-microglobulin)
B2M R679	TCTCTGCTCCCCACCTCTAAGT
hIL1B-F	CTGTCCTGCGTGTTGAAAGA	human IL1β
hIL1B-R	TTGGGTAATTTTTGGGATCTACA
hIL6-F	CCAGGAGCCCAGCTATGAAC	human IL6
hIL6-R	CCCAGGGAGAAGGCAACTG
hIL8-F	AAGGAAAACTGGGTGCAGAG	human IL8
hIL8-R	ATTGCATCTGGCAACCCTAC
hCXCL1-F	CCTGCATCCCCCATAGTTAAG	human CXCL1
hCXCL1-R	AGTGAGCTTCCTCCTCCCTTC
hP16-F	CAACGCACCGAATAGTTACG	human p16
hP16-R	CTGCCCATCATCATGACCT
hP21-F	CATGGGTTCTGACGGACATC	human p21
hP21-R	TGCCGAAGTCAGTTCCTTGT
hGAPDH-F	TGCACCACCAACTGCTTAGC	human GAPDH
hGAPDH-R	GGCATGGACTGTGGTCATGAG

## Sheet: C
Oligonucleotide primers used for CRISPR/Cas9-mediated gene editing
name	DNA Sequence (5'-3')	Target
gSIRT3-GFP-F	CACC GATGAGCTTCAACCAGCTTTG	Exon4 in human SIRT3
gSIRT3-GFP-R	AAAC CAAAGCTGGTTGAAGCTCATC
gSIRT3-RFP-F	CACC GCTCACCCGAATGTCCTCCCC	Exon4 in human SIRT3
gSIRT3-RFP-R	AAAC GGGGAGGACATTCGGGTGAGC
hSIRT3-Seq-F1	agaagttgtgctcttggcct	genotyping primer
hSIRT3-Seq-R1	gctggaattggctgaaggga
